# Supplementary material for: Gene Expression Variations of Red—White Skin Coloration in Common Carp (Cyprinus carpio)
Source: Int J Mol Sci. 2015 Sep 7;16(9):21310–29. doi: 10.3390/ijms160921310 (PMC4613254; doi:10.3390/ijms160921310)
Supplement: Supplementary file 1 [file ijms-16-21310-s001.zip]

Archive with 3 entries (2 files):
- ijms-94219-Supplementary Information/
- ijms-94219-Supplementary Information/ijms-94219-Supplementary Information.pdf
- ijms-94219-Supplementary Information/ijms-94219-Table S1-S7.xls
