# Supplementary material for: Gene Expression Variations of Red—White Skin Coloration in Common Carp (Cyprinus carpio)
Source: Int J Mol Sci. 2015 Sep 7;16(9):21310–29. doi: 10.3390/ijms160921310 (PMC4613254; doi:10.3390/ijms160921310)
Supplement: Supplementary file 1 [file ijms-16-21310-s001.zip › ijms-94219-Supplementary Information/ijms-94219-Table S1-S7.xls]

## Sheet: Table S1
Table S1. Blastn result of common carp transcripts against NONCODE database and teleost non-coding RNA dataset with e-value of 10-5
Transcribed loci ID	Transcript ID	homologous ncRNA accession	Identity	Matches	Mismatches	Gaps	Query Start	Query End	Subject Start	Subject End	E value	Score
XLOC_000167	TCONS_00000288	NONRATT000167	97.37	38	1	0	336	373	317	354	6e-10	67.9
XLOC_000397	TCONS_00000620	ENSDART00000131453_havana:putative_chromosome:Zv9:2:32476538:32478207:1_gene:ENSDARG00000093905_gene_biotype:processed_transcript_transcript_biotype:processed_transcript	100	25	0	0	45	69	342	318	1e-06	50.1
XLOC_000716	TCONS_00001095	NONDRET001176	92.44	238	12	2	1	233	381	617	2e-73	280
XLOC_001542	TCONS_00002350	NONDRET008247	87.36	87	11	0	1612	1698	705	619	7e-15	85.7
XLOC_002144	TCONS_00003266	NONMMUT012367	86.54	104	14	0	556	659	375	478	5e-18	95.6
XLOC_002409	TCONS_00003609	NONMMUT006103	83.53	170	27	1	558	726	529	698	1e-21	107
XLOC_002561	TCONS_00003818	NONMMUT052100	94.55	55	3	0	1	55	2742	2688	2e-15	85.7
XLOC_003855	TCONS_00005827	ENSDART00000142654_havana:known_chromosome:Zv9:10:17018140:17046752:1_gene:ENSDARG00000095421_gene_biotype:processed_transcript_transcript_biotype:processed_transcript	92.86	70	5	0	232	301	270	339	3e-21	99.6
XLOC_004192	TCONS_00006329	ENSDART00000113832_ensembl:known_chromosome:Zv9:1:18557135:18573632:1_gene:ENSDARG00000079250_gene_biotype:processed_transcript_transcript_biotype:processed_transcript	94.55	55	3	0	2106	2160	13544	13598	2e-16	85.7
XLOC_004714	TCONS_00007095	ENSDART00000156468_havana:known_chromosome:Zv9:17:50123339:50127341:1_gene:ENSDARG00000097188_gene_biotype:lincRNA_transcript_biotype:lincRNA	89.36	47	5	0	336	382	447	493	3e-07	54
XLOC_004714	TCONS_00007096	ENSDART00000156468_havana:known_chromosome:Zv9:17:50123339:50127341:1_gene:ENSDARG00000097188_gene_biotype:lincRNA_transcript_biotype:lincRNA	89.36	47	5	0	336	382	447	493	3e-07	54
XLOC_004714	TCONS_00007097	ENSDART00000154227_havana:known_chromosome:Zv9:25:38251105:38257120:-1_gene:ENSDARG00000097721_gene_biotype:lincRNA_transcript_biotype:lincRNA	86.75	468	57	3	284	747	2359	1893	3e-116	416
XLOC_004735	TCONS_00007121	NONDRET012702	84.97	173	25	1	1088	1259	432	604	4e-28	129
XLOC_004956	TCONS_00007467	ENSDART00000144814_havana:known_chromosome:Zv9:4:18020666:18022185:-1_gene:ENSDARG00000094428_gene_biotype:lincRNA_transcript_biotype:lincRNA	85.19	81	11	1	193	272	115	195	1e-08	58
XLOC_005348	TCONS_00008034	NONDRET010065	86.93	727	90	5	1359	2080	23	749	0	648
XLOC_005846	TCONS_00008791	NONMMUT058134	100	28	0	0	1476	1503	211	238	7e-06	56
XLOC_005872	TCONS_00008833	ENSDART00000134904_havana:known_chromosome:Zv9:8:34505133:34524831:-1_gene:ENSDARG00000094865_gene_biotype:lincRNA_transcript_biotype:lincRNA	93.94	33	2	0	285	317	192	224	4e-06	50.1
XLOC_006046	TCONS_00009077	ENSDART00000150475_havana:known_chromosome:Zv9:4:58580970:58582915:1_gene:ENSDARG00000096111_gene_biotype:antisense_transcript_biotype:antisense	94.59	37	2	0	168	204	121	85	1e-08	58
XLOC_006155	TCONS_00009234	NONDRET004731	92.54	389	26	3	563	948	860	1248	4e-145	517
XLOC_006164	TCONS_00009259	NONDRET010146	90.43	115	10	1	261	374	47	161	6e-30	133
XLOC_006841	TCONS_00010290	ENSDART00000155767_havana:putative_chromosome:Zv9:22:27734553:27735146:-1_gene:ENSDARG00000097176_gene_biotype:processed_transcript_transcript_biotype:processed_transcript	83.72	86	14	0	713	798	362	447	4e-09	60
XLOC_006925	TCONS_00010409	ENSDART00000148212_havana:known_chromosome:Zv9:23:26921639:26966097:-1_gene:ENSDARG00000094847_gene_biotype:lincRNA_transcript_biotype:lincRNA	89.01	382	40	1	63	444	4	383	2e-117	418
XLOC_007927	TCONS_00011850	ENSDART00000117152_ncrna:novel_chromosome:Zv9:11:7384285:7384371:-1_gene:ENSDARG00000081802_gene_biotype:snoRNA_transcript_biotype:snoRNA	97.62	42	1	0	53	94	9	50	8e-14	75.8
XLOC_007992	TCONS_00011958	NONDRET000686	85.9	227	23	4	78	302	166	385	4e-42	174
XLOC_008298	TCONS_00012389	ENSDART00000153958_havana:known_chromosome:Zv9:3:30845520:30845991:1_gene:ENSDARG00000097595_gene_biotype:lincRNA_transcript_biotype:lincRNA	87.76	98	10	2	157	253	116	212	2e-16	83.8
XLOC_008457	TCONS_00012642	ENSDART00000155745_havana:known_chromosome:Zv9:3:52037351:52066524:1_gene:ENSDARG00000097006_gene_biotype:lincRNA_transcript_biotype:lincRNA	80.3	406	72	2	101	506	789	1186	2e-41	167
XLOC_008672	TCONS_00012957	ENSDART00000137620_havana:known_chromosome:Zv9:10:1734815:1745093:-1_gene:ENSDARG00000092467_gene_biotype:lincRNA_transcript_biotype:lincRNA	83.9	770	92	11	3	755	13	767	7e-131	464
XLOC_008905	TCONS_00013317	NONDRET002495	86.21	58	8	0	1255	1312	661	718	7e-05	52
XLOC_008936	TCONS_00013354	NONRATT007277	85.19	81	12	0	868	948	241	321	6e-09	65.9
XLOC_008976	TCONS_00013402	ENSDART00000156757_havana:known_chromosome:Zv9:15:14402909:14403026:-1_gene:ENSDARG00000098008_gene_biotype:lincRNA_transcript_biotype:lincRNA	97.67	86	2	0	380	465	30	115	6e-38	155
XLOC_009272	TCONS_00013828	NONDRET006619	100	25	0	0	1016	1040	763	739	0.0003	50.1
XLOC_009893	TCONS_00014795	NONHSAT009839	91.23	57	4	1	96	151	917	973	9e-09	65.9
XLOC_010375	TCONS_00015512	ENSDART00000156365_havana:known_chromosome:Zv9:18:35208787:35227207:-1_gene:ENSDARG00000098049_gene_biotype:lincRNA_transcript_biotype:lincRNA	87.5	64	8	0	1930	1993	1183	1246	7e-10	63.9
XLOC_010376	TCONS_00015513	NONDRET007698	80.65	186	36	0	69	254	1766	1581	1e-14	83.8
XLOC_010808	TCONS_00016148	ENSDART00000115493_ncrna:known_chromosome:Zv9:22:23643699:23643778:1_gene:ENSDARG00000081212_gene_biotype:miRNA_transcript_biotype:miRNA	93.75	80	5	0	66	145	1	80	4e-27	119
XLOC_011373	TCONS_00016941	NONDRET010097	88.46	104	12	0	4	107	560	663	4e-23	111
XLOC_011419	TCONS_00017004	ENSONIT00000027584_ncrna:known_scaffold:Orenil1.0:GL831165.1:4120699:4120756:-1_gene:ENSONIG00000022258_gene_biotype:misc_RNA_transcript_biotype:misc_RNA	88.89	54	4	1	413	464	1	54	1e-07	54
XLOC_011610	TCONS_00017264	NONRATT027483	83.06	248	41	1	583	829	618	371	7e-35	151
XLOC_011935	TCONS_00017724	ENSDART00000153298_havana:known_chromosome:Zv9:12:30485253:30494311:1_gene:ENSDARG00000096717_gene_biotype:lincRNA_transcript_biotype:lincRNA	94.59	222	12	0	74	295	125	346	8e-95	345
XLOC_012787	TCONS_00018904	ENSDART00000138513_havana:known_chromosome:Zv9:5:64416300:64417012:1_gene:ENSDARG00000094097_gene_biotype:processed_transcript_transcript_biotype:retained_intron	86.9	145	19	0	435	579	116	260	2e-32	137
XLOC_012787	TCONS_00018905	ENSDART00000138513_havana:known_chromosome:Zv9:5:64416300:64417012:1_gene:ENSDARG00000094097_gene_biotype:processed_transcript_transcript_biotype:retained_intron	86.9	145	19	0	676	820	116	260	2e-32	137
XLOC_012787	TCONS_00018906	ENSDART00000138513_havana:known_chromosome:Zv9:5:64416300:64417012:1_gene:ENSDARG00000094097_gene_biotype:processed_transcript_transcript_biotype:retained_intron	86.9	145	19	0	1201	1345	116	260	3e-32	137
XLOC_012787	TCONS_00018907	ENSDART00000141488_havana:known_chromosome:Zv9:5:64412602:64415213:1_gene:ENSDARG00000094097_gene_biotype:processed_transcript_transcript_biotype:retained_intron	89.02	164	17	1	289	451	398	561	1e-43	174
XLOC_012879	TCONS_00019041	NONDRET001341	85.14	74	11	0	664	737	696	623	2e-07	60
XLOC_014391	TCONS_00021248	ENSDART00000153809_havana:known_chromosome:Zv9:9:14073077:14086393:-1_gene:ENSDARG00000098022_gene_biotype:antisense_transcript_biotype:antisense	100	30	0	0	700	729	1245	1274	1e-08	60
XLOC_014613	TCONS_00021568	NONDRET002607	84	125	19	1	302	425	506	630	4e-14	81.8
XLOC_014791	TCONS_00021816	ENSDART00000148580_havana:putative_chromosome:Zv9:9:46619294:46621606:-1_gene:ENSDARG00000095810_gene_biotype:processed_transcript_transcript_biotype:processed_transcript	81.57	814	89	15	481	1255	465	1256	2e-110	396
XLOC_014948	TCONS_00022019	NONDRET006388	90	60	6	0	832	891	524	465	9e-11	71.9
XLOC_014956	TCONS_00022029	NONMMUT000599	93.75	32	2	0	371	402	942	911	0.0004	48.1
XLOC_015217	TCONS_00022374	ENSDART00000154208_havana:known_chromosome:Zv9:10:5412910:5414387:1_gene:ENSDARG00000097088_gene_biotype:lincRNA_transcript_biotype:lincRNA	93.33	45	3	0	2041	2085	315	271	1e-10	65.9
XLOC_015390	TCONS_00022607	NONDRET007051	87.91	339	40	1	1	338	1153	1491	3e-91	339
XLOC_015614	TCONS_00022907	NONDRET010651	89.21	139	15	0	411	549	3	141	1e-36	157
XLOC_015734	TCONS_00023054	ENSDART00000115599_ncrna:known_chromosome:Zv9:23:33503944:33504032:1_gene:ENSDARG00000081646_gene_biotype:miRNA_transcript_biotype:miRNA	96	75	3	0	875	949	7	81	1e-28	125
XLOC_015765	TCONS_00023107	NONDRET012811	100	27	0	0	469	495	1056	1030	1e-05	54
XLOC_016083	TCONS_00023561	ENSDART00000116834_ncrna:known_chromosome:Zv9:17:5726139:5726229:-1_gene:ENSDARG00000080081_gene_biotype:miRNA_transcript_biotype:miRNA	96.55	87	3	0	2103	2189	87	1	2e-35	149
XLOC_016085	TCONS_00023563	ENSDART00000116834_ncrna:known_chromosome:Zv9:17:5726139:5726229:-1_gene:ENSDARG00000080081_gene_biotype:miRNA_transcript_biotype:miRNA	96.55	87	3	0	497	583	1	87	2e-35	149
XLOC_016184	TCONS_00023706	ENSDART00000138513_havana:known_chromosome:Zv9:5:64416300:64417012:1_gene:ENSDARG00000094097_gene_biotype:processed_transcript_transcript_biotype:retained_intron	93.1	87	6	0	1254	1340	101	187	1e-28	125
XLOC_017707	TCONS_00025684	ENSDART00000115753_ncrna:known_chromosome:Zv9:8:12065951:12066051:-1_gene:ENSDARG00000081476_gene_biotype:miRNA_transcript_biotype:miRNA	97.89	95	2	0	345	439	7	101	4e-43	172
XLOC_018466	TCONS_00026706	ENSDART00000131943_havana:known_chromosome:Zv9:8:23697643:23698741:-1_gene:ENSDARG00000094159_gene_biotype:processed_transcript_transcript_biotype:processed_transcript	88.89	45	5	0	132	176	200	244	4e-06	50.1
XLOC_019315	TCONS_00027934	ENSDART00000155988_havana:known_chromosome:Zv9:8:18297659:18304311:-1_gene:ENSDARG00000097992_gene_biotype:antisense_transcript_biotype:antisense	91.62	179	13	1	249	425	1045	867	2e-60	230
XLOC_019757	TCONS_00028564	NONMMUT003736	85.48	62	9	0	4	65	113	174	2e-05	52
XLOC_020162	TCONS_00029158	ENSDART00000140776_havana:known_chromosome:Zv9:2:31737582:31807894:1_gene:ENSDARG00000091946_gene_biotype:lincRNA_transcript_biotype:lincRNA	90	160	12	3	1581	1736	485	644	1e-41	168
XLOC_020655	TCONS_00029898	NONDRET003538	84.71	85	10	1	64	148	479	398	7e-08	61.9
XLOC_021580	TCONS_00031290	ENSPFOT00000021575_ncrna:novel_scaffold:PoeFor_5.1.2:KI519818.1:1158791:1158868:1_gene:ENSPFOG00000021425_gene_biotype:snoRNA_transcript_biotype:snoRNA	96.55	29	1	0	268	296	26	54	5e-06	50.1
XLOC_021810	TCONS_00031621	NONDRET000769	93.02	43	1	1	885	927	151	111	5e-06	56
XLOC_022292	TCONS_00032369	ENSDART00000117473_ncrna:known_chromosome:Zv9:21:39237096:39237170:1_gene:ENSDARG00000080775_gene_biotype:snoRNA_transcript_biotype:snoRNA	96	75	3	0	93	167	1	75	6e-29	125
XLOC_023097	TCONS_00033571	ENSDART00000004840_ensembl:known_chromosome:Zv9:15:2849209:2949259:1_gene:ENSDARG00000006394_gene_biotype:processed_transcript_transcript_biotype:processed_transcript	89.89	366	36	1	3	368	266	630	2e-119	424
XLOC_023327	TCONS_00033932	ENSDART00000146490_havana:known_chromosome:Zv9:18:23661319:23672737:1_gene:ENSDARG00000092402_gene_biotype:antisense_transcript_biotype:antisense	94.12	34	2	0	572	605	4507	4474	7e-07	52
XLOC_023397	TCONS_00034037	ENSDART00000141500_havana:known_chromosome:Zv9:10:43348123:43351311:-1_gene:ENSDARG00000093535_gene_biotype:processed_transcript_transcript_biotype:retained_intron	89.81	373	21	8	1035	1399	2023	1660	4e-109	392
XLOC_023397	TCONS_00034038	ENSDART00000141500_havana:known_chromosome:Zv9:10:43348123:43351311:-1_gene:ENSDARG00000093535_gene_biotype:processed_transcript_transcript_biotype:retained_intron	94.17	360	15	4	2061	2416	1140	783	5e-147	519
XLOC_023475	TCONS_00034167	ENSDART00000144420_havana:known_chromosome:Zv9:8:23103016:23103887:1_gene:ENSDARG00000093392_gene_biotype:processed_transcript_transcript_biotype:processed_transcript	100	40	0	0	109	148	544	583	7e-15	79.8
XLOC_023475	TCONS_00034168	ENSDART00000144420_havana:known_chromosome:Zv9:8:23103016:23103887:1_gene:ENSDARG00000093392_gene_biotype:processed_transcript_transcript_biotype:processed_transcript	100	40	0	0	195	234	544	583	7e-15	79.8
XLOC_023537	TCONS_00034241	ENSDART00000052331_ensembl:known_chromosome:Zv9:7:59990938:59995522:1_gene:ENSDARG00000036044_gene_biotype:processed_transcript_transcript_biotype:processed_transcript	84.07	113	18	0	29	141	25	137	2e-16	81.8
XLOC_024454	TCONS_00035654	ENSDART00000140235_havana:known_chromosome:Zv9:13:9729430:9867266:1_gene:ENSDARG00000094301_gene_biotype:processed_transcript_transcript_biotype:processed_transcript	96.67	30	1	0	516	545	455	484	8e-07	52
XLOC_024454	TCONS_00035655	ENSDART00000140235_havana:known_chromosome:Zv9:13:9729430:9867266:1_gene:ENSDARG00000094301_gene_biotype:processed_transcript_transcript_biotype:processed_transcript	96.67	30	1	0	514	543	455	484	1e-06	52
XLOC_024597	TCONS_00035893	ENSDART00000155373_havana:known_chromosome:Zv9:9:35997608:36001411:1_gene:ENSDARG00000097336_gene_biotype:antisense_transcript_biotype:antisense	92.11	38	3	0	1251	1288	151	114	1e-06	52
XLOC_026018	TCONS_00038067	ENSDART00000140776_havana:known_chromosome:Zv9:2:31737582:31807894:1_gene:ENSDARG00000091946_gene_biotype:lincRNA_transcript_biotype:lincRNA	94.31	123	7	0	785	907	485	607	1e-47	188
XLOC_026019	TCONS_00038065	ENSDART00000140776_havana:known_chromosome:Zv9:2:31737582:31807894:1_gene:ENSDARG00000091946_gene_biotype:lincRNA_transcript_biotype:lincRNA	94.31	123	7	0	1430	1552	485	607	2e-47	188
XLOC_026019	TCONS_00038066	ENSDART00000140776_havana:known_chromosome:Zv9:2:31737582:31807894:1_gene:ENSDARG00000091946_gene_biotype:lincRNA_transcript_biotype:lincRNA	90.12	81	8	0	19	99	1	81	4e-21	97.6
XLOC_026044	TCONS_00038114	ENSDART00000156166_havana:known_chromosome:Zv9:11:37325351:37527950:-1_gene:ENSDARG00000096865_gene_biotype:antisense_transcript_biotype:antisense	96.77	31	1	0	785	815	975	945	3e-07	54
XLOC_026548	TCONS_00038821	ENSDART00000136377_havana:known_chromosome:Zv9:9:19526767:19529744:-1_gene:ENSDARG00000092033_gene_biotype:processed_transcript_transcript_biotype:lincRNA	88.79	107	10	1	376	482	503	607	6e-25	111
XLOC_026548	TCONS_00038823	ENSDART00000136377_havana:known_chromosome:Zv9:9:19526767:19529744:-1_gene:ENSDARG00000092033_gene_biotype:processed_transcript_transcript_biotype:lincRNA	88.79	107	10	1	376	482	503	607	6e-25	111
XLOC_027761	TCONS_00040687	NONDRET006560	86.85	517	58	5	64	576	208	718	2e-115	420
XLOC_028423	TCONS_00041647	ENSDART00000115753_ncrna:known_chromosome:Zv9:8:12065951:12066051:-1_gene:ENSDARG00000081476_gene_biotype:miRNA_transcript_biotype:miRNA	100	89	0	0	355	443	7	95	4e-44	176
XLOC_028423	TCONS_00041648	ENSDART00000115753_ncrna:known_chromosome:Zv9:8:12065951:12066051:-1_gene:ENSDARG00000081476_gene_biotype:miRNA_transcript_biotype:miRNA	100	89	0	0	479	567	7	95	4e-44	176
XLOC_028488	TCONS_00041762	NONDRET003359	90.66	407	37	1	608	1013	9	415	3e-139	498
XLOC_029147	TCONS_00042729	NONRATT016279	90.16	122	9	2	5	126	2525	2407	4e-30	133
XLOC_029674	TCONS_00043522	ENSDART00000110158_ensembl:known_chromosome:Zv9:9:8492513:8495692:-1_gene:ENSDARG00000075282_gene_biotype:processed_transcript_transcript_biotype:processed_transcript	88.91	3201	305	13	1	3175	3177	1	0	3483
XLOC_029798	TCONS_00043747	ENSDART00000138379_havana:known_chromosome:Zv9:20:19008615:19015125:-1_gene:ENSDARG00000070890_gene_biotype:lincRNA_transcript_biotype:lincRNA	96.77	31	1	0	1738	1768	2127	2157	5e-07	54
XLOC_030703	TCONS_00045076	ENSDART00000151123_havana:known_chromosome:Zv9:6:10447279:10447642:1_gene:ENSDARG00000096286_gene_biotype:sense_intronic_transcript_biotype:sense_intronic	94.29	35	2	0	24	58	37	71	1e-07	54
XLOC_031079	TCONS_00045540	NONDRET010234	87.72	57	7	0	1236	1292	804	748	1e-06	58
XLOC_031086	TCONS_00045555	NONDRET002857	90.7	43	4	0	303	345	741	783	6e-06	54
XLOC_031299	TCONS_00045929	ENSDART00000116581_ncrna:known_chromosome:Zv9:10:36666520:36666638:1_gene:ENSDARG00000081136_gene_biotype:miRNA_transcript_biotype:miRNA	97.09	103	3	0	900	1002	103	1	3e-45	180
XLOC_031621	TCONS_00046402	ENSDART00000150243_havana:known_chromosome:Zv9:4:37158441:37160884:1_gene:ENSDARG00000095999_gene_biotype:processed_transcript_transcript_biotype:lincRNA	89.8	49	5	0	101	149	441	393	1e-08	58
XLOC_032030	TCONS_00047032	ENSDART00000047619_ensembl:known_chromosome:Zv9:4:8045851:8079458:-1_gene:ENSDARG00000063097_gene_biotype:processed_transcript_transcript_biotype:processed_transcript	92.11	38	3	0	185	222	811	774	1e-06	52
XLOC_032293	TCONS_00047430	ENSDART00000153629_havana:known_chromosome:Zv9:5:36738946:36744912:1_gene:ENSDARG00000097856_gene_biotype:antisense_transcript_biotype:antisense	89.47	57	6	0	1675	1731	990	934	2e-10	65.9
XLOC_032383	TCONS_00047568	NONDRET001520	86.84	190	25	0	94	283	326	137	9e-44	178
XLOC_033356	TCONS_00048995	ENSDART00000153629_havana:known_chromosome:Zv9:5:36738946:36744912:1_gene:ENSDARG00000097856_gene_biotype:antisense_transcript_biotype:antisense	88.89	54	6	0	879	932	989	936	8e-09	60
XLOC_033685	TCONS_00049490	ENSDART00000129531_ensembl:known_chromosome:Zv9:23:37831763:37862828:1_gene:ENSDARG00000088187_gene_biotype:processed_transcript_transcript_biotype:processed_transcript	89.9	198	20	0	293	490	481	678	6e-62	234
XLOC_033933	TCONS_00049821	ENSONIT00000027584_ncrna:known_scaffold:Orenil1.0:GL831165.1:4120699:4120756:-1_gene:ENSONIG00000022258_gene_biotype:misc_RNA_transcript_biotype:misc_RNA	90.74	54	3	1	255	306	54	1	7e-09	61.9
XLOC_033933	TCONS_00049822	ENSONIT00000027584_ncrna:known_scaffold:Orenil1.0:GL831165.1:4120699:4120756:-1_gene:ENSONIG00000022258_gene_biotype:misc_RNA_transcript_biotype:misc_RNA	90.74	54	3	1	220	271	54	1	6e-09	61.9
XLOC_034036	TCONS_00050000	ENSDART00000122975_ncrna:novel_scaffold:Zv9:Zv9_NA163:21189:21265:-1_gene:ENSDARG00000089751_gene_biotype:snoRNA_transcript_biotype:snoRNA	92.21	77	6	0	504	580	1	77	7e-23	105
XLOC_034714	TCONS_00051102	NONDRET010548	85.08	181	27	0	303	483	473	293	2e-33	145
XLOC_035232	TCONS_00051841	NONDRET003121	86.27	153	18	1	5	157	2330	2479	4e-30	133
XLOC_035755	TCONS_00052597	NONRATT021510	82.72	81	14	0	116	196	31	111	0.0002	50.1
XLOC_036282	TCONS_00053393	ENSDART00000155403_havana:known_chromosome:Zv9:15:26705713:26712956:-1_gene:ENSDARG00000097072_gene_biotype:lincRNA_transcript_biotype:lincRNA	85.58	416	44	3	218	631	200	601	6e-97	351
XLOC_037612	TCONS_00055404	NONDRET011780	89.72	107	11	0	136	242	538	644	6e-27	125
XLOC_037612	TCONS_00055406	NONDRET004113	85.54	83	11	1	936	1017	181	99	1e-07	61.9
XLOC_037616	TCONS_00055412	NONHSAT100408	89.47	57	6	0	38	94	91	35	7e-10	65.9
XLOC_037760	TCONS_00055686	ENSDART00000155753_havana:known_chromosome:Zv9:4:56409399:56412100:-1_gene:ENSDARG00000097347_gene_biotype:lincRNA_transcript_biotype:lincRNA	90.24	41	4	0	598	638	1224	1184	8e-06	50.1
XLOC_038069	TCONS_00056231	NONDRET008917	94.74	57	3	0	71	127	319	263	2e-16	89.7
XLOC_039230	TCONS_00057815	ENSDART00000047619_ensembl:known_chromosome:Zv9:4:8045851:8079458:-1_gene:ENSDARG00000063097_gene_biotype:processed_transcript_transcript_biotype:processed_transcript	96.55	29	1	0	30	58	825	797	4e-06	50.1
XLOC_039479	TCONS_00058284	ENSDART00000132943_havana:known_chromosome:Zv9:17:25429315:25430120:-1_gene:ENSDARG00000094975_gene_biotype:processed_transcript_transcript_biotype:processed_transcript	96.55	29	1	0	252	280	235	263	2e-06	50.1
XLOC_039480	TCONS_00058285	ENSDART00000132943_havana:known_chromosome:Zv9:17:25429315:25430120:-1_gene:ENSDARG00000094975_gene_biotype:processed_transcript_transcript_biotype:processed_transcript	87.5	88	11	0	182	269	176	263	1e-17	87.7
XLOC_039517	TCONS_00058344	NONHSAT147220	83.53	85	13	1	783	866	161	245	0.0002	50.1
XLOC_039825	TCONS_00058725	ENSDART00000155753_havana:known_chromosome:Zv9:4:56409399:56412100:-1_gene:ENSDARG00000097347_gene_biotype:lincRNA_transcript_biotype:lincRNA	92.5	40	3	0	1525	1564	1185	1224	2e-07	56
XLOC_040627	TCONS_00059965	ENSDART00000133786_havana:known_chromosome:Zv9:18:24773963:24780325:-1_gene:ENSDARG00000095451_gene_biotype:processed_transcript_transcript_biotype:lincRNA	94.64	112	4	2	460	571	272	381	5e-39	159
XLOC_040627	TCONS_00059966	ENSDART00000133786_havana:known_chromosome:Zv9:18:24773963:24780325:-1_gene:ENSDARG00000095451_gene_biotype:processed_transcript_transcript_biotype:lincRNA	98.11	53	1	0	936	988	306	358	2e-20	97.6
XLOC_040671	TCONS_00060046	ENSDART00000154208_havana:known_chromosome:Zv9:10:5412910:5414387:1_gene:ENSDARG00000097088_gene_biotype:lincRNA_transcript_biotype:lincRNA	89.55	134	13	1	2429	2561	182	315	6e-35	147
XLOC_040791	TCONS_00060272	NONHSAT079948	87.27	55	7	0	719	773	614	668	2e-05	54
XLOC_042676	TCONS_00063092	ENSDART00000153171_havana:known_chromosome:Zv9:20:23068861:23070807:-1_gene:ENSDARG00000091983_gene_biotype:processed_transcript_transcript_biotype:retained_intron	86.23	138	18	1	186	322	245	382	8e-26	115
XLOC_043230	TCONS_00063920	ENSDART00000132532_havana:known_chromosome:Zv9:14:18736616:18738102:1_gene:ENSDARG00000093678_gene_biotype:processed_transcript_transcript_biotype:retained_intron	84.47	206	27	2	23	223	155	360	1e-34	145
XLOC_043230	TCONS_00063921	ENSDART00000132532_havana:known_chromosome:Zv9:14:18736616:18738102:1_gene:ENSDARG00000093678_gene_biotype:processed_transcript_transcript_biotype:retained_intron	84.47	206	27	2	15	215	155	360	7e-35	145
XLOC_044454	TCONS_00065720	ENSDART00000132300_havana:known_chromosome:Zv9:2:26202283:26204598:-1_gene:ENSDARG00000094683_gene_biotype:processed_transcript_transcript_biotype:retained_intron	100	24	0	0	4	27	29	6	4e-06	48.1
XLOC_044740	TCONS_00066115	ENSDART00000116581_ncrna:known_chromosome:Zv9:10:36666520:36666638:1_gene:ENSDARG00000081136_gene_biotype:miRNA_transcript_biotype:miRNA	96.15	104	4	0	1487	1590	104	1	2e-43	174
XLOC_045290	TCONS_00066889	ENSDART00000059613_ensembl:known_chromosome:Zv9:3:4493653:4497972:-1_gene:ENSDARG00000058700_gene_biotype:lincRNA_transcript_biotype:lincRNA	88.34	163	19	0	1675	1837	1735	1573	9e-43	172
XLOC_045290	TCONS_00066890	ENSDART00000113042_ensembl:known_chromosome:Zv9:3:2635463:2636523:1_gene:ENSDARG00000077602_gene_biotype:processed_transcript_transcript_biotype:processed_transcript	87.5	168	21	0	1458	1625	638	471	4e-41	167
XLOC_045290	TCONS_00066891	ENSDART00000113042_ensembl:known_chromosome:Zv9:3:2635463:2636523:1_gene:ENSDARG00000077602_gene_biotype:processed_transcript_transcript_biotype:processed_transcript	86.58	313	42	0	1458	1770	638	326	2e-77	287
XLOC_045778	TCONS_00067604	ENSDART00000146938_havana:known_chromosome:Zv9:23:19467146:19467983:1_gene:ENSDARG00000094530_gene_biotype:processed_transcript_transcript_biotype:retained_intron	94.29	35	2	0	701	735	508	542	3e-07	54
XLOC_046281	TCONS_00068323	ENSDART00000143291_havana:putative_chromosome:Zv9:23:25592770:25593942:1_gene:ENSDARG00000092807_gene_biotype:processed_transcript_transcript_biotype:processed_transcript	91.61	286	23	1	75	360	130	414	1e-102	369
XLOC_046283	TCONS_00068328	ENSDART00000143291_havana:putative_chromosome:Zv9:23:25592770:25593942:1_gene:ENSDARG00000092807_gene_biotype:processed_transcript_transcript_biotype:processed_transcript	93.16	351	22	2	1	350	67	416	5e-139	490
XLOC_047209	TCONS_00069715	ENSDART00000157133_havana:known_chromosome:Zv9:9:3152234:3152794:-1_gene:ENSDARG00000097052_gene_biotype:antisense_transcript_biotype:antisense	83.81	210	34	0	355	564	94	303	2e-35	147
XLOC_050078	TCONS_00073974	ENSDART00000108602_ensembl:known_chromosome:Zv9:16:58156445:58158896:-1_gene:ENSDARG00000089960_gene_biotype:processed_transcript_transcript_biotype:processed_transcript	91.04	67	6	0	1775	1841	1986	1920	2e-16	85.7
XLOC_050941	TCONS_00075197	ENSDART00000117708_ncrna:known_chromosome:Zv9:4:17722339:17722445:-1_gene:ENSDARG00000082287_gene_biotype:miRNA_transcript_biotype:miRNA	98.96	96	1	0	609	704	1	96	7e-46	182
XLOC_051044	TCONS_00075358	ENSDART00000134054_havana:known_chromosome:Zv9:4:15852907:15854139:1_gene:ENSDARG00000093058_gene_biotype:processed_transcript_transcript_biotype:processed_transcript	93.46	153	10	0	108	260	137	289	5e-59	224
* The sequences of homologous ncRNA accessions beginning with 'NON' were collected from NONCODE database and the other sequences were downloaded from Ensembl database.

## Sheet: Table S2
Table S2. DEGs identified with Cuffdiff
Gene ID	Locus	FPKM(White skin)	FPKM(Red skin)	p Value	q Value
XLOC_000558	000000064:36206-37427	5.49167	0	5e-05	0.0184425
XLOC_000627	000000073:320843-331055	0	4.50537	5e-05	0.0184425
XLOC_001033	000000119:417949-418625	15.9089	0	5e-05	0.0184425
XLOC_001930	000000243:30553-31269	36.5108	0	5e-05	0.0184425
XLOC_001946	000000243:26646-28788	5.01054	0	5e-05	0.0184425
XLOC_001949	000000243:31392-31635	1301.64	0	5e-05	0.0184425
XLOC_002271	000000286:524656-528517	6.96435	0	5e-05	0.0184425
XLOC_002466	000000306:858566-862500	5.00348	0	5e-05	0.0184425
XLOC_002858	000000342:127741-127978	1285.35	0	5e-05	0.0184425
XLOC_002962	000000350:17986-34050	3.4649	0	5e-05	0.0184425
XLOC_003083	000000357:885722-886163	0	68.2922	5e-05	0.0184425
XLOC_003356	000000392:9472-10866	15.0793	0	5e-05	0.0184425
XLOC_003593	000000420:108439-114520	104.671	7.70186	5e-05	0.0184425
XLOC_003594	000000420:256116-256756	232.036	0	5e-05	0.0184425
XLOC_003800	000000460:122204-134912	4.18198	0	5e-05	0.0184425
XLOC_005340	000000680:121152-137541	134.081	6.34687	5e-05	0.0184425
XLOC_007687	000000986:15949-23648	60.1241	2.07795	5e-05	0.0184425
XLOC_007705	000000986:2230994-2234429	3.65473	0	5e-05	0.0184425
XLOC_008479	000001047:515032-518436	3133.29	0	5e-05	0.0184425
XLOC_009266	000001138:1204792-1206396	4.19039	0	5e-05	0.0184425
XLOC_010707	000001449:92414-104617	108.798	4.56712	5e-05	0.0184425
XLOC_011798	000001726:11034-11184	12038.9	0	5e-05	0.0184425
XLOC_011802	000001726:86526-86629	1120000	0	5e-05	0.0184425
XLOC_011940	000001776:13588-13984	143.597	0	5e-05	0.0184425
XLOC_012134	000001845:403536-420578	83.4858	3.92733	5e-05	0.0184425
XLOC_012213	000001862:276115-277351	10.1303	166.316	5e-05	0.0184425
XLOC_012256	000001877:113872-126153	6.1962	0	5e-05	0.0184425
XLOC_013118	000002146:948532-951518	3.97069	0	5e-05	0.0184425
XLOC_013119	000002146:951648-953955	7.0015	0	5e-05	0.0184425
XLOC_013421	000002233:185892-190790	108.267	5.8367	5e-05	0.0184425
XLOC_013677	000002303:39921-42723	115.862	0	5e-05	0.0184425
XLOC_013678	000002303:44505-48811	22.7329	0	5e-05	0.0184425
XLOC_013877	000002357:211222-212083	1373.77	65.9305	5e-05	0.0184425
XLOC_014119	000002417:29927-32205	11.9794	369.336	5e-05	0.0184425
XLOC_015357	000003599:32277-33224	453.425	21.7453	5e-05	0.0184425
XLOC_015449	000003845:24478-25462	180.519	12.8524	5e-05	0.0184425
XLOC_016988	000008713:8206-10584	0	12.9041	5e-05	0.0184425
XLOC_017074	000008920:52549-54963	2.74488	671.323	5e-05	0.0184425
XLOC_017077	000008920:37164-41600	4.39804	282.169	5e-05	0.0184425
XLOC_017121	000009126:3949-5075	19.1978	0	5e-05	0.0184425
XLOC_017474	000010296:22002-23647	11.9866	391.57	5e-05	0.0184425
XLOC_017530	000010496:7301-8542	0	21.0439	5e-05	0.0184425
XLOC_017925	000011989:6182-10312	0	75.9503	5e-05	0.0184425
XLOC_017932	000012035:84373-86462	11.3477	0	5e-05	0.0184425
XLOC_018396	000018259:41016-50388	48.1628	0	5e-05	0.0184425
XLOC_018533	000022378:41375-50445	4.44901	0	5e-05	0.0184425
XLOC_020085	000028873:677227-684851	186.767	5.98902	5e-05	0.0184425
XLOC_020562	000028893:266653-270513	400.227	14.7327	5e-05	0.0184425
XLOC_021532	000028938:587058-587829	9841.77	0	5e-05	0.0184425
XLOC_022372	000028982:11437-13498	12.2977	268.445	5e-05	0.0184425
XLOC_023992	000029065:1119192-1121333	2.90786	184.871	5e-05	0.0184425
XLOC_024509	LG1:13451764-13455887	7.35258	0	5e-05	0.0184425
XLOC_024934	LG10:6770515-6775671	28.4563	0	5e-05	0.0184425
XLOC_025013	LG10:17005827-17007635	0	27.89	5e-05	0.0184425
XLOC_025792	LG11:13763892-13772164	23.8316	0	5e-05	0.0184425
XLOC_025942	LG11:8885367-8888548	11.7133	0	5e-05	0.0184425
XLOC_025949	LG11:9457087-9460286	2.96062	0	5e-05	0.0184425
XLOC_025960	LG11:10969581-10971763	5.26578	0	5e-05	0.0184425
XLOC_026388	LG12:6709427-6721309	8.99803	0	5e-05	0.0184425
XLOC_028486	LG16:12732458-12736670	6.07301	0	5e-05	0.0184425
XLOC_029054	LG17:6162215-6181183	388.434	14.0194	5e-05	0.0184425
XLOC_030124	LG19:78997-97913	406.88	13.3859	5e-05	0.0184425
XLOC_031389	LG20:16564368-16567768	29.5492	0	5e-05	0.0184425
XLOC_032721	LG23:13518333-13520581	5.27495	0	5e-05	0.0184425
XLOC_034449	LG28:8668719-8674985	128.548	4.14295	5e-05	0.0184425
XLOC_034685	LG28:7611346-7614807	29.4323	0	5e-05	0.0184425
XLOC_035149	LG29:7661769-7664963	20.3512	0	5e-05	0.0184425
XLOC_035918	LG3:14456102-14458452	13.2361	0	5e-05	0.0184425
XLOC_036063	LG3:12815972-12816298	0	156.37	5e-05	0.0184425
XLOC_036266	LG30:12371184-12373317	41.9057	0	5e-05	0.0184425
XLOC_036516	LG30:17046089-17051079	8.13919	0	5e-05	0.0184425
XLOC_037669	LG32:8266215-8269190	103.81	6.2735	5e-05	0.0184425
XLOC_037827	LG32:20900730-20906651	0	9.75903	5e-05	0.0184425
XLOC_037978	LG32:10468107-10473489	4.5073	0	5e-05	0.0184425
XLOC_039152	LG33:18018139-18018851	0	14.776	5e-05	0.0184425
XLOC_039359	LG34:10662083-10671514	14.9184	0	5e-05	0.0184425
XLOC_039450	LG34:3380806-3385325	40.9567	0	5e-05	0.0184425
XLOC_040360	LG35:11244338-11249421	29.8237	1.64555	5e-05	0.0184425
XLOC_040596	LG36:4195465-4198925	0	7.43065	5e-05	0.0184425
XLOC_040909	LG36:12770030-12773144	9.91011	0	5e-05	0.0184425
XLOC_041333	LG37:7133337-7136990	0	14.3191	5e-05	0.0184425
XLOC_041870	LG38:25242594-25244910	14.7516	0	5e-05	0.0184425
XLOC_041880	LG38:26083784-26087513	0	9.67828	5e-05	0.0184425
XLOC_041967	LG38:6550998-6597423	206.668	10.0395	5e-05	0.0184425
XLOC_041969	LG38:7016366-7016698	2590.67	0	5e-05	0.0184425
XLOC_042612	LG39:1345941-1351717	7.90318	0	5e-05	0.0184425
XLOC_042856	LG39:9389201-9393349	70.5714	0	5e-05	0.0184425
XLOC_043184	LG4:2631613-2638246	90.5058	4.14454	5e-05	0.0184425
XLOC_043191	LG4:3803602-3807588	425.347	12.5906	5e-05	0.0184425
XLOC_043281	LG4:1650793-1654266	6894.54	26.6785	5e-05	0.0184425
XLOC_044558	LG41:4393688-4394591	614.648	20.5428	5e-05	0.0184425
XLOC_045155	LG42:11085624-11086797	24.6356	0	5e-05	0.0184425
XLOC_045603	LG43:7077252-7078172	8.53655	0	5e-05	0.0184425
XLOC_045608	LG43:7304020-7304998	11.8514	0	5e-05	0.0184425
XLOC_046626	LG45:5980316-5981374	7.80042	0	5e-05	0.0184425
XLOC_047211	LG47:6289273-6292501	0	4.42936	5e-05	0.0184425
XLOC_047598	LG48:7388282-7392122	7.54571	0	5e-05	0.0184425
XLOC_047640	LG48:11016255-11018571	16.7406	0	5e-05	0.0184425
XLOC_047641	LG48:11018694-11019969	30.2009	0	5e-05	0.0184425
XLOC_047772	LG48:1262833-1263476	624.885	33.3331	5e-05	0.0184425
XLOC_048146	LG48:14062896-14064969	2.8399	0	5e-05	0.0184425
XLOC_048227	LG48:20220911-20221052	48816.7	0	5e-05	0.0184425
XLOC_048228	LG48:20222075-20222218	14003.1	0	5e-05	0.0184425
XLOC_049003	LG5:11159715-11160306	1801.8	0	5e-05	0.0184425
XLOC_049242	LG5:8508120-8509560	14.3933	280.327	5e-05	0.0184425
XLOC_049288	LG5:11085693-11087252	0	6.02095	5e-05	0.0184425
XLOC_049820	LG6:12161432-12177264	39.0417	1.96931	5e-05	0.0184425
XLOC_050189	LG6:5693449-5694486	24.6491	0	5e-05	0.0184425
XLOC_050760	LG7:10959285-10959768	0	32.8056	5e-05	0.0184425
XLOC_051704	LG9:3843286-3847043	9.77976	0	5e-05	0.0184425
XLOC_051735	LG9:6498999-6503295	9.2564	0	5e-05	0.0184425
XLOC_002126	000000268:1525852-1533543	72.5692	5.52691	0.0001	0.0340477
XLOC_009767	000001179:1664619-1665455	0	8.08306	0.0001	0.0340477
XLOC_012308	000001908:266546-270069	12.2427	188.503	0.0001	0.0340477
XLOC_027731	LG14:14014124-14025592	622.202	53.4652	0.0001	0.0340477
XLOC_032972	LG24:7119194-7190594	400.398	14.4728	0.0001	0.0340477
XLOC_037504	LG31:18850197-18850721	749.299	34.2918	0.0001	0.0340477
XLOC_043658	LG40:16258843-16271701	157.46	8.33143	0.0001	0.0340477
XLOC_047486	LG47:14557922-14560459	59.9623	4.68297	0.0001	0.0340477
XLOC_048918	LG5:4275797-4283995	123.33	7.48925	0.0001	0.0340477
XLOC_018534	000022378:57822-66688	31.9326	1.685	0.00015	0.0488184
XLOC_018681	000028810:86281-86671	2454.87	85.4064	0.00015	0.0488184
XLOC_036958	LG31:20237239-20253374	29.864	1.27971	0.00015	0.0488184
XLOC_038671	LG33:697768-759889	305.644	21.8357	0.00015	0.0488184
XLOC_044449	LG41:7115899-7138966	33.71	1.40879	0.00015	0.0488184
XLOC_049850	LG6:15779375-15781607	559.092	37.139	0.00015	0.0488184
XLOC_001037	000000119:670034-670341	177.049	0	0.0002	0.04918
XLOC_001944	000000243:24063-24832	8.16197	0	0.0002	0.04918
XLOC_001947	000000243:28920-29566	13.6103	0	0.0002	0.04918
XLOC_003801	000000460:135441-157625	14.8052	0	0.0002	0.04918
XLOC_004743	000000588:590911-592563	14.4915	0	0.0002	0.04918
XLOC_006362	000000791:163899-171460	132.683	3.40257	0.0002	0.04918
XLOC_007956	000001003:436737-437104	61.408	0	0.0002	0.04918
XLOC_009384	000001151:338477-339728	14.3998	168.137	0.0002	0.04918
XLOC_010450	000001358:59581-62048	6.18753	0	0.0002	0.04918
XLOC_010899	000001502:400091-406048	3.81553	0	0.0002	0.04918
XLOC_011196	000001567:41639-49552	7.26801	0	0.0002	0.04918
XLOC_011574	000001643:406837-407576	8.73079	0	0.0002	0.04918
XLOC_011800	000001726:76941-77209	468.73	0	0.0002	0.04918
XLOC_011801	000001726:78540-78675	16819.5	0	0.0002	0.04918
XLOC_011837	000001737:205405-205911	415.847	0	0.0002	0.04918
XLOC_012413	000001926:232986-252489	75.2807	3.63902	0.0002	0.04918
XLOC_015669	000004478:18032-21235	5.20665	0	0.0002	0.04918
XLOC_016139	000005750:3717-4153	26.0698	0	0.0002	0.04918
XLOC_018213	000014730:27130-29981	7.11124	0	0.0002	0.04918
XLOC_018450	000020032:3252-4675	2.99751	0	0.0002	0.04918
XLOC_018976	000028822:807029-810253	6.14247	0	0.0002	0.04918
XLOC_020507	000028891:16668-17050	50.0246	0	0.0002	0.04918
XLOC_021960	000028958:249652-250945	5.92148	0	0.0002	0.04918
XLOC_025529	LG10:15584764-15585309	15.8828	0	0.0002	0.04918
XLOC_029074	LG17:8369674-8371730	9.02933	0	0.0002	0.04918
XLOC_032493	LG23:13548385-13549320	7.83669	0	0.0002	0.04918
XLOC_032698	LG23:12118793-12119297	24.5341	0	0.0002	0.04918
XLOC_033294	LG25:3302519-3304887	7.24495	0	0.0002	0.04918
XLOC_034539	LG28:17633225-17643304	246.6	11.5425	0.0002	0.04918
XLOC_034920	LG28:8521209-8521701	24.9939	0	0.0002	0.04918
XLOC_034925	LG28:8675731-8676047	142.568	0	0.0002	0.04918
XLOC_035912	LG3:14338160-14339461	4.70582	0	0.0002	0.04918
XLOC_035919	LG3:14458754-14460299	13.8739	0	0.0002	0.04918
XLOC_039918	LG35:13981777-13985513	402.707	15.5649	0.0002	0.04918
XLOC_040547	LG35:27287391-27288646	3.52959	0	0.0002	0.04918
XLOC_041869	LG38:25237674-25241518	3.40945	0	0.0002	0.04918
XLOC_045841	LG44:13888594-13897739	3.24737	0	0.0002	0.04918
XLOC_046165	LG44:9799384-9800443	6.12074	0	0.0002	0.04918
XLOC_047282	LG47:13395472-13397528	4.91281	0	0.0002	0.04918
XLOC_047593	LG48:6647916-6652088	102.499	7.999	0.0002	0.04918
XLOC_048485	LG49:7384092-7391129	55.4498	0.893683	0.0002	0.04918
XLOC_048488	LG49:7397569-7398523	20.3959	0	0.0002	0.04918
XLOC_049635	LG50:4439655-4441004	3.61205	0	0.0002	0.04918

## Sheet: Table S3
Table S3. DEGs identified with Deseq
Gene ID	BaseMean(Red)	BaseMean(White)	p Value	q Value
XLOC_045399	0	4317	1.68e-25	5.98e-21
XLOC_003207	0	4164	2.58e-25	5.98e-21
XLOC_040565	4061	0	3.49e-25	5.98e-21
XLOC_050871	0	3333	3.85e-24	4.94e-20
XLOC_025807	1900	0	4.44e-21	4.55e-17
XLOC_047739	4	2953	1.63e-20	1.39e-16
XLOC_048229	7	3693	2.11e-20	1.55e-16
XLOC_043281	46	12572	4.52e-20	2.9e-16
XLOC_040672	2934	6	1.38e-19	7.85e-16
XLOC_036352	3088	7	1.79e-19	9.17e-16
XLOC_051048	0	1277	7.91e-19	3.69e-15
XLOC_017074	5992	26	1.07e-18	4.45e-15
XLOC_001548	18	4588	1.13e-18	4.45e-15
XLOC_007911	7	2399	3.78e-18	1.39e-14
XLOC_012215	18	4071	4.47e-18	1.53e-14
XLOC_009400	990	0	2.36e-17	7.57e-14
XLOC_029582	7	2031	2.9e-17	8.75e-14
XLOC_039925	18	3427	3.28e-17	9.34e-14
XLOC_049486	2221	10	8.6e-17	2.32e-13
XLOC_012101	20	3064	2.72e-16	6.97e-13
XLOC_030596	14	2398	3.38e-16	8.26e-13
XLOC_047744	5	1295	1.35e-15	3.15e-12
XLOC_015628	6	1381	1.5e-15	3.35e-12
XLOC_007909	23	2805	2.27e-15	4.85e-12
XLOC_045226	0	686	3.34e-15	6.85e-12
XLOC_022182	7	1342	4.94e-15	9.75e-12
XLOC_018900	9	1464	7.2e-15	1.37e-11
XLOC_015627	7	1280	8.92e-15	1.64e-11
XLOC_034684	5	1044	2.09e-14	3.69e-11
XLOC_003819	164	10698	4.88e-14	8.36e-11
XLOC_047738	0	558	5.43e-14	8.71e-11
XLOC_018901	12	1412	6.87e-14	1.07e-10
XLOC_045280	3743	55	1.39e-13	2.1e-10
XLOC_049718	6	959	1.49e-13	2.19e-10
XLOC_007913	0	512	1.73e-13	2.46e-10
XLOC_001118	15	1370	4.4e-13	6.1e-10
XLOC_015644	1	554	5.17e-13	6.98e-10
XLOC_050311	2192	32	5.46e-13	7.18e-10
XLOC_000565	1043	10	8.83e-13	1.13e-09
XLOC_047736	0	433	1.61e-12	2.02e-09
XLOC_045278	1999	34	2.53e-12	3.09e-09
XLOC_042931	1263	17	2.74e-12	3.27e-09
XLOC_017077	1315	22	1.07e-11	1.25e-08
XLOC_049717	3	517	2.11e-11	2.41e-08
XLOC_047731	1	411	2.55e-11	2.85e-08
XLOC_048485	17	1029	3.07e-11	3.35e-08
XLOC_032973	9	741	3.15e-11	3.37e-08
XLOC_018902	3	493	3.85e-11	4.04e-08
XLOC_023992	1007	17	3.96e-11	4.06e-08
XLOC_028604	2	444	4.28e-11	4.3e-08
XLOC_007647	23	1174	5.46e-11	5.39e-08
XLOC_020999	5	549	7.07e-11	6.85e-08
XLOC_043191	74	2568	1.13e-10	1.07e-07
XLOC_017078	451	3	1.18e-10	1.1e-07
XLOC_049463	11	711	1.61e-10	1.47e-07
XLOC_047732	1	354	1.71e-10	1.54e-07
XLOC_014119	3711	121	1.84e-10	1.63e-07
XLOC_009411	299	0	1.94e-10	1.68e-07
XLOC_025216	207	5694	3.13e-10	2.68e-07
XLOC_017474	2151	70	4.58e-10	3.86e-07
XLOC_009377	865	19	4.84e-10	4.01e-07
XLOC_002085	116	3135	7.2e-10	5.8e-07
XLOC_044558	62	1872	7.24e-10	5.8e-07
XLOC_025251	351	8535	7.52e-10	5.94e-07
XLOC_029054	85	2383	8.18e-10	6.36e-07
XLOC_020085	48	1521	8.32e-10	6.37e-07
XLOC_035910	390	9318	8.48e-10	6.4e-07
XLOC_034449	50	1541	1e-09	7.45e-07
XLOC_007410	71	1941	1.52e-09	1.12e-06
XLOC_032972	47	1407	1.63e-09	1.18e-06
XLOC_020562	59	1649	1.85e-09	1.32e-06
XLOC_006362	21	812	1.93e-09	1.35e-06
XLOC_039918	77	2021	1.97e-09	1.37e-06
XLOC_001182	32	1047	2.17e-09	1.48e-06
XLOC_034539	208	4701	2.26e-09	1.52e-06
XLOC_049462	60	1588	3.15e-09	2.08e-06
XLOC_041779	266	5695	3.17e-09	2.08e-06
XLOC_018681	34	1042	3.55e-09	2.31e-06
XLOC_018670	198	4271	3.76e-09	2.38e-06
XLOC_037637	104	2431	3.76e-09	2.38e-06
XLOC_045427	1155	41	4.7e-09	2.94e-06
XLOC_006363	14	595	5.16e-09	3.16e-06
XLOC_003820	5	384	5.36e-09	3.23e-06
XLOC_026388	0	227	5.52e-09	3.3e-06
XLOC_005663	144	3085	5.7e-09	3.36e-06
XLOC_007910	12	537	6.93e-09	4.04e-06
XLOC_022409	562	10557	7.66e-09	4.42e-06
XLOC_024956	132	2716	9.58e-09	5.46e-06
XLOC_030124	96	2057	1.04e-08	5.89e-06
XLOC_003818	3	310	1.11e-08	6.19e-06
XLOC_031286	1	247	1.34e-08	7.41e-06
XLOC_000256	13	522	1.48e-08	8.09e-06
XLOC_001596	7	396	1.54e-08	8.31e-06
XLOC_029730	86	1806	1.57e-08	8.34e-06
XLOC_013877	64	1429	1.58e-08	8.34e-06
XLOC_012134	68	1495	1.61e-08	8.34e-06
XLOC_010708	0	207	1.61e-08	8.34e-06
XLOC_043184	67	1453	1.91e-08	9.81e-06
XLOC_007687	29	799	2.02e-08	1.02e-05
XLOC_005340	69	1478	2.03e-08	1.02e-05
XLOC_010707	48	1123	2.07e-08	1.03e-05
XLOC_002086	16	557	2.35e-08	1.16e-05
XLOC_022372	1566	76	2.44e-08	1.19e-05
XLOC_037638	236	4118	2.59e-08	1.25e-05
XLOC_030554	308	5221	2.8e-08	1.34e-05
XLOC_015357	64	1337	3.12e-08	1.48e-05
XLOC_011423	28	750	3.14e-08	1.48e-05
XLOC_049242	1613	83	3.67e-08	1.71e-05
XLOC_041967	52	1105	4.47e-08	2.07e-05
XLOC_043181	3	271	5.18e-08	2.36e-05
XLOC_044449	31	763	5.19e-08	2.36e-05
XLOC_002269	4	293	5.32e-08	2.39e-05
XLOC_037762	102	1837	5.36e-08	2.39e-05
XLOC_014845	8	372	5.66e-08	2.5e-05
XLOC_037504	36	828	6.15e-08	2.7e-05
XLOC_041966	64	1230	7.26e-08	3.16e-05
XLOC_027602	26	657	7.84e-08	3.35e-05
XLOC_036958	28	682	8.56e-08	3.63e-05
XLOC_046332	11	409	9.09e-08	3.83e-05
XLOC_012308	2491	156	9.34e-08	3.9e-05
XLOC_002262	30	697	1.07e-07	4.4e-05
XLOC_024934	0	174	1.11e-07	4.52e-05
XLOC_013996	31	702	1.24e-07	4.99e-05
XLOC_025015	24	599	1.25e-07	4.99e-05
XLOC_032588	3	247	1.45e-07	5.77e-05
XLOC_005661	1573	20963	1.53e-07	6.05e-05
XLOC_021531	21	542	1.57e-07	6.16e-05
XLOC_038671	211	3048	1.75e-07	6.82e-05
XLOC_027733	290	4054	1.83e-07	7.06e-05
XLOC_018746	265	3714	1.91e-07	7.32e-05
XLOC_047772	40	795	1.94e-07	7.37e-05
XLOC_037623	58	1031	2.03e-07	7.59e-05
XLOC_049716	2	217	2.12e-07	7.9e-05
XLOC_048232	3	236	2.38e-07	8.77e-05
XLOC_049656	292	6	2.39e-07	8.77e-05
XLOC_018534	42	801	2.52e-07	9.16e-05
XLOC_044369	9	340	2.56e-07	9.25e-05
XLOC_001018	29	625	2.65e-07	9.5e-05
XLOC_025688	18	473	2.67e-07	9.5e-05
XLOC_009627	18	472	2.73e-07	9.64e-05
XLOC_006728	55	960	2.79e-07	9.81e-05
XLOC_021732	2	210	3.02e-07	0.000105371
XLOC_013421	41	766	3.34e-07	0.000115756
XLOC_037180	74	1177	3.39e-07	0.000116107
XLOC_027422	675	34	3.39e-07	0.000116107
XLOC_044464	1	184	3.52e-07	0.000119617
XLOC_030558	0	155	3.76e-07	0.000125954
XLOC_034685	0	155	3.76e-07	0.000125954
XLOC_037759	50	866	3.91e-07	0.00013036
XLOC_049820	33	644	4.48e-07	0.000147491
XLOC_040360	40	730	4.56e-07	0.000149088
XLOC_039359	0	152	4.59e-07	0.000149088
XLOC_036831	191	2489	5.11e-07	0.000164953
XLOC_023996	9	316	5.54e-07	0.000177557
XLOC_012110	15	400	5.62e-07	0.000179168
XLOC_036083	17	426	5.73e-07	0.000181485
XLOC_005720	26	541	5.8e-07	0.000182697
XLOC_021844	24	515	5.9e-07	0.000184545
XLOC_024577	10	326	6.42e-07	0.000198148
XLOC_042441	23	498	6.44e-07	0.000198148
XLOC_012413	33	621	6.45e-07	0.000198148
XLOC_023061	8	294	7.07e-07	0.00021601
XLOC_012213	783	48	7.91e-07	0.000239459
XLOC_005046	0	144	7.93e-07	0.000239459
XLOC_001388	24	498	8.27e-07	0.000248052
XLOC_049783	436	5035	8.32e-07	0.00024827
XLOC_000468	8	289	8.44e-07	0.000250401
XLOC_024134	8	287	9.07e-07	0.000267386
XLOC_013185	11	328	9.33e-07	0.000273584
XLOC_016843	19	429	9.78e-07	0.000285204
XLOC_019973	109	1429	1.02e-06	0.000297131
XLOC_017925	140	0	1.05e-06	0.000302626
XLOC_047929	8	280	1.17e-06	0.00033457
XLOC_048918	37	629	1.18e-06	0.000337626
XLOC_037669	39	651	1.19e-06	0.000337694
XLOC_001608	1	163	1.23e-06	0.000345169
XLOC_011812	41	671	1.23e-06	0.000345169
XLOC_025638	38	633	1.32e-06	0.000368707
XLOC_049846	23	463	1.33e-06	0.000369973
XLOC_032616	508	27	1.36e-06	0.000375781
XLOC_003708	2	180	1.49e-06	0.00040926
XLOC_037177	8	272	1.57e-06	0.000427267
XLOC_022260	27	500	1.59e-06	0.000432106
XLOC_005789	55	801	1.62e-06	0.000437809
XLOC_019039	5	227	1.71e-06	0.000459697
XLOC_022211	70	952	1.72e-06	0.000459697
XLOC_035841	7	255	1.77e-06	0.000470827
XLOC_043658	23	449	1.8e-06	0.000477342
XLOC_046653	7	253	1.92e-06	0.000504284
XLOC_035343	14	339	2.11e-06	0.000551654
XLOC_007704	29	505	2.21e-06	0.000574127
XLOC_049490	558	34	2.22e-06	0.000574127
XLOC_009626	12	312	2.31e-06	0.000594485
XLOC_047737	0	129	2.32e-06	0.00059592
XLOC_013520	4	204	2.47e-06	0.000629515
XLOC_011797	22	419	2.76e-06	0.000694449
XLOC_027778	3	186	2.77e-06	0.000694449
XLOC_013527	13	318	2.77e-06	0.000694449
XLOC_008511	32	523	2.85e-06	0.000708877
XLOC_010995	21	406	2.91e-06	0.00072072
XLOC_020499	5	215	2.94e-06	0.000725134
XLOC_041982	7	242	2.98e-06	0.000731521
XLOC_021548	6	228	3.06e-06	0.000747469
XLOC_011857	34	538	3.14e-06	0.000762056
XLOC_040813	23	424	3.15e-06	0.000762056
XLOC_016875	24	434	3.19e-06	0.000768139
XLOC_040072	422	4201	3.2e-06	0.000768139
XLOC_035105	13	313	3.24e-06	0.000773094
XLOC_022529	92	1091	3.5e-06	0.00083117
XLOC_049488	481	29	3.52e-06	0.000833077
XLOC_015449	44	625	3.83e-06	0.000901587
XLOC_034445	12	296	3.86e-06	0.000904387
XLOC_044236	22	404	3.92e-06	0.000915117
XLOC_047133	4	194	4.04e-06	0.000937349
XLOC_015626	1	144	4.11e-06	0.000951039
XLOC_002126	48	654	4.4e-06	0.00101153
XLOC_048487	4	192	4.46e-06	0.0010224
XLOC_041351	17	346	4.51e-06	0.00102773
XLOC_022006	290	2846	4.61e-06	0.00104749
XLOC_024996	455	28	4.87e-06	0.00109398
XLOC_003593	38	552	4.87e-06	0.00109398
XLOC_031382	13	300	4.88e-06	0.00109398
XLOC_017455	9	254	4.95e-06	0.00110445
XLOC_009039	14	310	5.03e-06	0.00111735
XLOC_018691	22	393	5.1e-06	0.00112865
XLOC_037953	140	1	5.37e-06	0.00118226
XLOC_047486	53	685	5.47e-06	0.00119892
XLOC_005785	9	251	5.55e-06	0.00121162
XLOC_049557	34	506	5.59e-06	0.00121659
XLOC_003594	0	117	5.76e-06	0.00124805
XLOC_047746	14	304	6.06e-06	0.00130671
XLOC_047893	27	434	6.17e-06	0.00132009
XLOC_049850	27	434	6.17e-06	0.00132009
XLOC_041203	8	235	6.56e-06	0.00139713
XLOC_028430	21	371	6.87e-06	0.00144979
XLOC_042070	21	371	6.87e-06	0.00144979
XLOC_029134	111	1172	7.21e-06	0.00151564
XLOC_021842	16	319	7.24e-06	0.00151564
XLOC_011809	13	285	7.95e-06	0.00165787
XLOC_024697	365	21	8e-06	0.00166132
XLOC_018979	355	20	8.06e-06	0.00166265
XLOC_009384	805	70	8.07e-06	0.00166265
XLOC_016463	3	166	8.26e-06	0.00169564
XLOC_035342	50	626	8.55e-06	0.00174717
XLOC_013440	1611	166	8.67e-06	0.0017592
XLOC_008507	118	1207	8.67e-06	0.0017592
XLOC_046417	536	40	8.75e-06	0.00176847
XLOC_018247	17	322	8.89e-06	0.00178906
XLOC_027731	96	1011	9.44e-06	0.00189224
XLOC_028691	7	214	9.7e-06	0.0019366
XLOC_035917	15	297	1.04e-05	0.00206815
XLOC_014705	14	286	1.07e-05	0.00212984
XLOC_045155	0	109	1.09e-05	0.00214179
XLOC_021786	25	389	1.12e-05	0.00219271
XLOC_000324	66	738	1.18e-05	0.00231873
XLOC_029233	42	535	1.2e-05	0.00233652
XLOC_031383	8	218	1.33e-05	0.00257558
XLOC_023413	69	753	1.33e-05	0.00257558
XLOC_045243	15	288	1.38e-05	0.00266429
XLOC_040149	67	732	1.41e-05	0.00269344
XLOC_044065	126	1	1.41e-05	0.00269344
XLOC_045507	5	181	1.51e-05	0.00287353
XLOC_040417	24	367	1.53e-05	0.00289164
XLOC_032074	2	141	1.53e-05	0.00289164
XLOC_047593	36	470	1.54e-05	0.00290371
XLOC_045342	555	47	1.71e-05	0.00320551
XLOC_027142	1264	137	1.72e-05	0.0032091
XLOC_001603	4	166	1.74e-05	0.00323418
XLOC_045602	8	211	1.79e-05	0.0033101
XLOC_039503	21	334	1.8e-05	0.00333152
XLOC_026809	114	1076	1.85e-05	0.00340077
XLOC_048917	135	1236	1.88e-05	0.00343657
XLOC_004741	3	151	1.96e-05	0.00358539
XLOC_034696	12	248	2.02e-05	0.00368069
XLOC_015737	2359	285	2.04e-05	0.00369164
XLOC_016433	7	197	2.07e-05	0.00374568
XLOC_008492	3	150	2.08e-05	0.00375078
XLOC_038462	12	247	2.1e-05	0.00376188
XLOC_029446	337	22	2.1e-05	0.00376188
XLOC_035376	13	256	2.13e-05	0.00380071
XLOC_002489	21	326	2.24e-05	0.00398317
XLOC_012642	33	426	2.25e-05	0.00398615
XLOC_032490	7	195	2.27e-05	0.00400636
XLOC_018360	8	204	2.42e-05	0.00425492
XLOC_028616	227	1880	2.45e-05	0.00428606
XLOC_004107	21	322	2.5e-05	0.00437031
XLOC_040315	6	182	2.53e-05	0.0043976
XLOC_031384	14	260	2.56e-05	0.00443322
XLOC_037564	50	552	2.62e-05	0.00452507
XLOC_005827	5	170	2.65e-05	0.00455774
XLOC_032392	22	328	2.68e-05	0.00459405
XLOC_048234	1	117	2.69e-05	0.00459717
XLOC_039258	20	309	2.84e-05	0.00484633
XLOC_045498	24	342	2.87e-05	0.00487204
XLOC_046585	1	116	2.89e-05	0.00489813
XLOC_045238	2	131	2.92e-05	0.00493164
XLOC_005847	6	178	3.08e-05	0.00517734
XLOC_011807	272	2146	3.16e-05	0.00529435
XLOC_047733	6	177	3.23e-05	0.00540456
XLOC_029220	45	499	3.35e-05	0.00557696
XLOC_013524	5	164	3.63e-05	0.00602413
XLOC_018663	64	632	3.75e-05	0.00621577
XLOC_015388	104	918	3.8e-05	0.00626632
XLOC_021000	1	112	3.89e-05	0.00639792
XLOC_042432	9	202	4.04e-05	0.0066278
XLOC_008478	9	201	4.22e-05	0.00687563
XLOC_048227	0	92	4.5e-05	0.00728552
XLOC_050189	0	92	4.5e-05	0.00728552
XLOC_021955	36	415	4.58e-05	0.00739648
XLOC_037548	24	323	4.71e-05	0.00758446
XLOC_008986	7	179	4.81e-05	0.00772048
XLOC_023412	35	405	4.84e-05	0.00773457
XLOC_033408	18	272	5.27e-05	0.00839362
XLOC_028594	2	122	5.35e-05	0.00849
XLOC_047954	0	90	5.36e-05	0.00849
XLOC_009148	15	247	5.39e-05	0.00851012
XLOC_005212	18	271	5.44e-05	0.00855612
XLOC_048043	25	325	5.48e-05	0.00859371
XLOC_016348	47	485	5.5e-05	0.00861061
XLOC_042321	18	270	5.61e-05	0.00875014
XLOC_024526	821	96	5.66e-05	0.00880619
XLOC_040317	5	155	5.88e-05	0.00911941
XLOC_010730	14	236	5.94e-05	0.00917681
XLOC_044159	34	388	5.95e-05	0.00917681
XLOC_037422	6	163	6.56e-05	0.0100808
XLOC_045329	12	216	6.76e-05	0.0103567
XLOC_029836	200	1486	6.8e-05	0.0103821
XLOC_008156	26	322	7.19e-05	0.0109269
XLOC_051559	45	456	7.2e-05	0.0109269
XLOC_041438	278	1972	7.44e-05	0.011268
XLOC_005680	29	341	7.69e-05	0.0116103
XLOC_010920	96	789	7.86e-05	0.0118292
XLOC_033626	29	340	7.88e-05	0.0118292
XLOC_006412	1701	238	7.94e-05	0.0118739
XLOC_000392	6	159	8.07e-05	0.011987
XLOC_040016	159	6	8.07e-05	0.011987
XLOC_042665	116	2	8.09e-05	0.011987
XLOC_047990	31	353	8.11e-05	0.011987
XLOC_040399	7	168	8.22e-05	0.0121277
XLOC_012738	1	102	8.34e-05	0.012257
XLOC_009399	85	0	8.36e-05	0.0122579
XLOC_029224	9	185	8.53e-05	0.0124784
XLOC_014184	15	233	8.82e-05	0.0128574
XLOC_043327	21	278	8.86e-05	0.0128793
XLOC_045244	32	356	8.9e-05	0.0128939
XLOC_046463	17	248	8.92e-05	0.0128939
XLOC_000583	43	430	9.08e-05	0.0130883
XLOC_001013	59	535	9.23e-05	0.0132612
XLOC_018645	2	114	9.3e-05	0.0133309
XLOC_007689	2	113	9.98e-05	0.0142513
XLOC_020400	804	102	0.000100023	0.0142513
XLOC_025689	11	198	0.000100252	0.0142513
XLOC_027782	7	163	0.00010547	0.0149188
XLOC_025595	15	228	0.000105529	0.0149188
XLOC_029614	1298	8130	0.000107276	0.0151242
XLOC_046536	22	278	0.000109764	0.015417
XLOC_037283	619	74	0.000109954	0.015417
XLOC_041823	23	284	0.000113201	0.0158291
XLOC_037157	28	318	0.000115017	0.015989
XLOC_036449	19	255	0.000115133	0.015989
XLOC_015646	14	218	0.00011528	0.015989
XLOC_041778	96	752	0.00011623	0.0160774
XLOC_016647	3	122	0.000118813	0.0163905
XLOC_014559	531	61	0.000119409	0.0164285
XLOC_008731	5	142	0.000121033	0.0165631
XLOC_027410	1	97	0.000123475	0.0168076
XLOC_050751	1	97	0.000123475	0.0168076
XLOC_035364	37	374	0.000126476	0.0171707
XLOC_018090	185	1281	0.000129771	0.0175715
XLOC_030717	24	286	0.000130393	0.0176092
XLOC_047743	2	109	0.000132565	0.0178556
XLOC_029809	44	416	0.000134993	0.0181095
XLOC_051667	120	3	0.000135412	0.0181095
XLOC_022228	146	1040	0.000135509	0.0181095
XLOC_006448	15	221	0.000136116	0.0181433
XLOC_022007	61	522	0.000137075	0.0182238
XLOC_006885	9	174	0.000140855	0.018678
XLOC_034853	139	5	0.000143541	0.0189851
XLOC_031239	15	219	0.000146486	0.0192753
XLOC_050001	61	515	0.000152749	0.020047
XLOC_043301	50	447	0.000153132	0.020047
XLOC_000153	5	137	0.000160964	0.0209794
XLOC_047132	6	146	0.000161072	0.0209794
XLOC_041314	750	4525	0.000164011	0.0213081
XLOC_032491	2	106	0.000164504	0.0213183
XLOC_045817	243	19	0.000170029	0.0219788
XLOC_047740	0	77	0.00017417	0.0224574
XLOC_022266	16	221	0.000176804	0.0226918
XLOC_050583	2	105	0.000176872	0.0226918
XLOC_051120	5	135	0.000180627	0.0231158
XLOC_028194	1	92	0.000184407	0.0234824
XLOC_036103	1	92	0.000184407	0.0234824
XLOC_004332	67	537	0.000189214	0.0240348
XLOC_040125	0	76	0.000191298	0.0242396
XLOC_028728	7	151	0.000194338	0.0245641
XLOC_026339	33	328	0.00020188	0.0254547
XLOC_008592	5	133	0.000202834	0.0255123
XLOC_035915	147	993	0.000204154	0.0256155
XLOC_003613	11	181	0.000206369	0.0258304
XLOC_018248	30	308	0.000208099	0.0259835
XLOC_017599	2000	11364	0.000214813	0.0267567
XLOC_019024	446	53	0.000215378	0.0267622
XLOC_023544	56	462	0.000221795	0.0274929
XLOC_047747	3	112	0.000230534	0.0284985
XLOC_037416	10	171	0.000231018	0.0284985
XLOC_000511	9	163	0.000235795	0.0289952
XLOC_030383	6	139	0.000236175	0.0289952
XLOC_036768	233	19	0.000236985	0.0290253
XLOC_047748	7	147	0.000239329	0.0292426
XLOC_036450	17	219	0.000242878	0.0296057
XLOC_043836	64	502	0.00024638	0.029891
XLOC_046295	3	111	0.000246641	0.029891
XLOC_001312	309	1865	0.000246965	0.029891
XLOC_019025	513	66	0.000248198	0.0299694
XLOC_015030	2	100	0.000255173	0.0307393
XLOC_012065	138	909	0.000268345	0.0322504
XLOC_045506	4	119	0.000273397	0.0327808
XLOC_025013	72	0	0.000279715	0.0334602
XLOC_043659	22	247	0.000281658	0.0336142
XLOC_018089	148	957	0.000283997	0.0338148
XLOC_011856	2	98	0.000296032	0.0351661
XLOC_001765	54	433	0.000300375	0.0355996
XLOC_000470	10	165	0.000304023	0.035949
XLOC_049054	21	238	0.000306962	0.036213
XLOC_006326	4	117	0.000310288	0.0365215
XLOC_050584	63	481	0.000313621	0.0368293
XLOC_043837	11	171	0.000319992	0.0374391
XLOC_007928	34	315	0.000320273	0.0374391
XLOC_033971	41	353	0.000338811	0.0395162
XLOC_004742	2	96	0.000343815	0.0399184
XLOC_049823	2	96	0.000343815	0.0399184
XLOC_030611	5	124	0.00034478	0.03994
XLOC_040752	6	132	0.000348995	0.0403372
XLOC_013434	509	2816	0.000366302	0.0422192
XLOC_050002	74	531	0.000366923	0.0422192
XLOC_042610	6	131	0.000369253	0.0423415
XLOC_032528	97	654	0.000369636	0.0423415
XLOC_047735	2	95	0.000370682	0.0423667
XLOC_024367	174	1060	0.000373419	0.0425376
XLOC_007256	69	0	0.000373835	0.0425376
XLOC_044786	16	200	0.000383177	0.0435042
XLOC_003839	13	180	0.000390788	0.0442703
XLOC_011741	2508	455	0.000395818	0.0447414
XLOC_020097	45	368	0.000396823	0.0447564
XLOC_020863	4	113	0.00040065	0.0450889
XLOC_021787	7	137	0.000406901	0.0456922
XLOC_034638	82	1	0.000421964	0.0472802
XLOC_036451	4	112	0.000427304	0.0477742
XLOC_045792	39	331	0.00042996	0.0479667
XLOC_002496	113	724	0.000432471	0.0481422
XLOC_042442	10	157	0.000441258	0.049014
XLOC_034272	38	324	0.000444488	0.0492662
XLOC_000341	14	183	0.000451554	0.0499415

## Sheet: Table S4
Table S4. DEGs identified with edgeR
Gene ID	log2Fold Change (white vs red)	PValue	FDR pvalue
XLOC_045399	14.0724	2.96e-25	8.85e-21
XLOC_003207	14.0203	4.23e-25	8.85e-21
XLOC_040565	-13.9913	5.18e-25	8.85e-21
XLOC_050871	13.6992	3.89e-24	4.99e-20
XLOC_025807	-12.8955	9.87e-22	1.01e-17
XLOC_047739	9.43374	1.27e-20	1.08e-16
XLOC_048229	8.98572	2.63e-20	1.93e-16
XLOC_051048	12.3153	5.32e-20	3.41e-16
XLOC_040672	-8.88187	1.02e-19	5.8e-16
XLOC_036352	-8.74156	1.48e-19	7.58e-16
XLOC_043281	8.0795	2.29e-19	1.07e-15
XLOC_009400	-11.9552	6.28e-19	2.69e-15
XLOC_007911	8.36342	1.89e-18	7.21e-15
XLOC_001548	7.96686	1.97e-18	7.21e-15
XLOC_017074	-7.8417	2.51e-18	8.6e-15
XLOC_012215	7.79439	6.42e-18	2.06e-14
XLOC_029582	8.1232	9.79e-18	2.96e-14
XLOC_045226	11.419	2.43e-17	6.91e-14
XLOC_039925	7.54597	3.51e-17	9.19e-14
XLOC_049486	-7.76661	3.58e-17	9.19e-14
XLOC_047744	7.93977	1.3e-16	3.17e-13
XLOC_047738	11.1212	1.8e-16	3.73e-13
XLOC_015628	7.78095	1.81e-16	3.73e-13
XLOC_030596	7.38785	1.82e-16	3.73e-13
XLOC_012101	7.23442	2.4e-16	4.74e-13
XLOC_007913	10.9972	4.18e-16	7.94e-13
XLOC_022182	7.52549	5.75e-16	1.05e-12
XLOC_015627	7.45726	9.15e-16	1.62e-12
XLOC_034684	7.62901	1.08e-15	1.84e-12
XLOC_018900	7.2995	1.14e-15	1.89e-12
XLOC_007909	6.9077	1.73e-15	2.77e-12
XLOC_015644	8.78608	2.06e-15	3.21e-12
XLOC_047736	10.7555	2.13e-15	3.21e-12
XLOC_049718	7.25496	6.41e-15	9.39e-12
XLOC_018901	6.84205	1.09e-14	1.55e-11
XLOC_047731	8.35556	3.72e-14	5.16e-11
XLOC_000565	-6.67632	5.8e-14	7.83e-11
XLOC_009411	-10.2288	7.08e-14	9.12e-11
XLOC_001118	6.48245	7.11e-14	9.12e-11
XLOC_049717	7.30746	9.8e-14	1.23e-10
XLOC_028604	7.61861	1.02e-13	1.24e-10
XLOC_003819	6.01825	1.41e-13	1.68e-10
XLOC_018902	7.23892	1.55e-13	1.78e-10
XLOC_047732	8.14032	1.56e-13	1.78e-10
XLOC_045280	-6.08925	1.6e-13	1.79e-10
XLOC_050311	-6.09403	2.71e-13	2.96e-10
XLOC_017078	-7.12416	3.49e-13	3.73e-10
XLOC_042931	-6.20144	3.75e-13	3.93e-10
XLOC_020999	6.70208	5.4e-13	5.54e-10
XLOC_032973	6.31737	8.45e-13	8.5e-10
XLOC_026388	9.8246	1.04e-12	1.02e-09
XLOC_045278	-5.87428	1.09e-12	1.06e-09
XLOC_017077	-5.89244	1.82e-12	1.73e-09
XLOC_010708	9.69169	2.36e-12	2.2e-09
XLOC_048485	5.89181	2.83e-12	2.59e-09
XLOC_023992	-5.87472	3.32e-12	2.99e-09
XLOC_049463	5.97535	4.57e-12	4.04e-09
XLOC_031286	7.62152	4.78e-12	4.16e-09
XLOC_007647	5.65131	7.97e-12	6.82e-09
XLOC_024934	9.44148	1.19e-11	9.81e-09
XLOC_003818	6.57003	1.29e-11	1.05e-08
XLOC_003820	6.18666	1.63e-11	1.3e-08
XLOC_009377	-5.49723	3.21e-11	2.5e-08
XLOC_030558	9.27491	3.43e-11	2.59e-08
XLOC_034685	9.27491	3.43e-11	2.59e-08
XLOC_039359	9.24676	4.1e-11	3.05e-08
XLOC_043181	6.37622	4.55e-11	3.34e-08
XLOC_005046	9.16889	6.71e-11	4.85e-08
XLOC_044464	7.19721	7.08e-11	5.01e-08
XLOC_001596	5.76532	7.21e-11	5.01e-08
XLOC_002269	6.10164	7.23e-11	5.01e-08
XLOC_043191	5.10517	8.58e-11	5.85e-08
XLOC_017925	-9.1354	8.67e-11	5.85e-08
XLOC_049716	6.58659	8.91e-11	5.94e-08
XLOC_032588	6.24257	1.08e-10	7.1e-08
XLOC_007910	5.44772	1.14e-10	7.43e-08
XLOC_021732	6.53934	1.21e-10	7.74e-08
XLOC_006363	5.37743	1.25e-10	7.9e-08
XLOC_006362	5.24934	1.29e-10	8.1e-08
XLOC_048232	6.17691	1.65e-10	1.02e-07
XLOC_047737	9.01049	1.81e-10	1.11e-07
XLOC_014119	-4.94293	2.05e-10	1.24e-07
XLOC_001608	7.02263	2.14e-10	1.28e-07
XLOC_000256	5.29365	2.55e-10	1.5e-07
XLOC_017474	-4.94361	2.67e-10	1.56e-07
XLOC_014845	5.48875	2.78e-10	1.6e-07
XLOC_020085	4.97151	2.81e-10	1.6e-07
XLOC_001182	5.0141	3.25e-10	1.83e-07
XLOC_034449	4.93176	3.51e-10	1.96e-07
XLOC_044558	4.90348	3.58e-10	1.98e-07
XLOC_003594	8.86991	4.35e-10	2.37e-07
XLOC_003708	6.31724	4.73e-10	2.55e-07
XLOC_032972	4.88935	4.85e-10	2.59e-07
XLOC_049656	-5.55415	4.98e-10	2.63e-07
XLOC_025216	4.77297	5.28e-10	2.76e-07
XLOC_018681	4.92039	5.54e-10	2.87e-07
XLOC_029054	4.79801	5.87e-10	2.99e-07
XLOC_002086	5.09278	5.88e-10	2.99e-07
XLOC_015626	6.84412	6.56e-10	3.3e-07
XLOC_002085	4.74619	7.14e-10	3.56e-07
XLOC_020562	4.79177	7.62e-10	3.76e-07
XLOC_046332	5.17797	8.14e-10	3.94e-07
XLOC_045155	8.76796	8.14e-10	3.94e-07
XLOC_007410	4.76087	8.24e-10	3.95e-07
XLOC_037953	-6.81631	8.45e-10	4.01e-07
XLOC_045427	-4.81474	9.33e-10	4.39e-07
XLOC_039918	4.70249	1.14e-09	5.34e-07
XLOC_049462	4.71326	1.25e-09	5.72e-07
XLOC_044369	5.194	1.28e-09	5.82e-07
XLOC_027778	5.83384	1.39e-09	6.25e-07
XLOC_025251	4.59577	1.48e-09	6.62e-07
XLOC_035910	4.5705	1.72e-09	7.6e-07
XLOC_007687	4.76508	1.81e-09	7.95e-07
XLOC_013520	5.57985	1.94e-09	8.42e-07
XLOC_019039	5.4289	2.13e-09	9.1e-07
XLOC_044065	-6.66459	2.16e-09	9.15e-07
XLOC_023061	5.14952	2.42e-09	1.02e-06
XLOC_011423	4.72399	2.47e-09	1.03e-06
XLOC_023996	5.08847	2.5e-09	1.04e-06
XLOC_000468	5.1248	2.83e-09	1.16e-06
XLOC_037637	4.5365	2.86e-09	1.17e-06
XLOC_024134	5.11479	3.01e-09	1.22e-06
XLOC_047133	5.50743	3.04e-09	1.22e-06
XLOC_034539	4.48957	3.26e-09	1.29e-06
XLOC_048487	5.4925	3.34e-09	1.31e-06
XLOC_020499	5.35063	3.48e-09	1.35e-06
XLOC_024577	4.98528	3.57e-09	1.36e-06
XLOC_048227	8.52394	3.58e-09	1.36e-06
XLOC_050189	8.52394	3.58e-09	1.36e-06
XLOC_047929	5.07919	3.77e-09	1.42e-06
XLOC_016463	5.66996	3.85e-09	1.44e-06
XLOC_048234	6.54514	4.15e-09	1.54e-06
XLOC_035841	5.13082	4.17e-09	1.54e-06
XLOC_032074	5.96549	4.22e-09	1.55e-06
XLOC_047954	8.49232	4.33e-09	1.58e-06
XLOC_046585	6.53278	4.47e-09	1.61e-06
XLOC_046653	5.11947	4.47e-09	1.61e-06
XLOC_010707	4.53393	4.66e-09	1.65e-06
XLOC_044449	4.60316	4.67e-09	1.65e-06
XLOC_027602	4.639	4.7e-09	1.65e-06
XLOC_018670	4.42218	4.84e-09	1.69e-06
XLOC_037177	5.03741	4.9e-09	1.7e-06
XLOC_041779	4.41182	5.05e-09	1.73e-06
XLOC_021548	5.18367	5.06e-09	1.73e-06
XLOC_021531	4.66637	5.39e-09	1.83e-06
XLOC_005663	4.41166	5.64e-09	1.9e-06
XLOC_013877	4.46834	5.67e-09	1.9e-06
XLOC_025015	4.62005	5.86e-09	1.95e-06
XLOC_036958	4.58692	5.9e-09	1.95e-06
XLOC_021000	6.48227	6.08e-09	1.99e-06
XLOC_025688	4.68959	6.09e-09	1.99e-06
XLOC_013185	4.85979	6.12e-09	1.99e-06
XLOC_009627	4.68654	6.21e-09	2e-06
XLOC_012134	4.44634	6.31e-09	2.02e-06
XLOC_030124	4.4107	6.58e-09	2.1e-06
XLOC_041982	5.05541	6.68e-09	2.12e-06
XLOC_009399	-8.41717	7.08e-09	2.23e-06
XLOC_043184	4.42653	7.22e-09	2.25e-06
XLOC_037504	4.50695	7.23e-09	2.25e-06
XLOC_012110	4.70699	7.8e-09	2.41e-06
XLOC_005340	4.40885	7.93e-09	2.44e-06
XLOC_045238	5.85956	8.07e-09	2.47e-06
XLOC_002262	4.51961	8.25e-09	2.51e-06
XLOC_029730	4.38125	8.33e-09	2.52e-06
XLOC_024956	4.35319	8.39e-09	2.52e-06
XLOC_004741	5.53354	8.91e-09	2.66e-06
XLOC_008492	5.52397	9.45e-09	2.8e-06
XLOC_013996	4.48299	9.98e-09	2.94e-06
XLOC_022372	-4.36751	1.01e-08	2.98e-06
XLOC_015357	4.37235	1.04e-08	3.03e-06
XLOC_041967	4.39572	1.04e-08	3.03e-06
XLOC_036083	4.61999	1.05e-08	3.03e-06
XLOC_001603	5.28287	1.22e-08	3.47e-06
XLOC_012738	6.34765	1.37e-08	3.85e-06
XLOC_022409	4.22379	1.49e-08	4.18e-06
XLOC_028594	5.75707	1.5e-08	4.19e-06
XLOC_045507	5.1026	1.55e-08	4.29e-06
XLOC_047740	8.26793	1.64e-08	4.51e-06
XLOC_049242	-4.28346	1.64e-08	4.51e-06
XLOC_009626	4.66483	1.67e-08	4.56e-06
XLOC_001018	4.41086	1.71e-08	4.63e-06
XLOC_017455	4.77366	1.79e-08	4.85e-06
XLOC_041203	4.82668	1.82e-08	4.89e-06
XLOC_040125	8.24914	1.83e-08	4.89e-06
XLOC_005785	4.75653	1.99e-08	5.3e-06
XLOC_028691	4.8782	2.01e-08	5.31e-06
XLOC_027410	6.27532	2.1e-08	5.51e-06
XLOC_050751	6.27532	2.1e-08	5.51e-06
XLOC_016843	4.47184	2.16e-08	5.63e-06
XLOC_035343	4.56629	2.17e-08	5.63e-06
XLOC_041966	4.25203	2.22e-08	5.72e-06
XLOC_042441	4.41451	2.26e-08	5.81e-06
XLOC_021844	4.40216	2.3e-08	5.86e-06
XLOC_042665	-5.69785	2.33e-08	5.91e-06
XLOC_013527	4.57907	2.36e-08	5.97e-06
XLOC_047772	4.29728	2.42e-08	6.08e-06
XLOC_034445	4.58894	2.67e-08	6.65e-06
XLOC_005827	5.01228	2.68e-08	6.65e-06
XLOC_005720	4.35885	2.68e-08	6.65e-06
XLOC_018645	5.65943	2.7e-08	6.67e-06
XLOC_035105	4.55623	2.72e-08	6.68e-06
XLOC_027422	-4.30831	2.77e-08	6.77e-06
XLOC_025013	-8.17846	2.87e-08	6.99e-06
XLOC_007689	5.64675	2.92e-08	7.06e-06
XLOC_037762	4.16029	3.08e-08	7.43e-06
XLOC_001388	4.35376	3.1e-08	7.43e-06
XLOC_028194	6.19918	3.3e-08	7.85e-06
XLOC_036103	6.19918	3.3e-08	7.85e-06
XLOC_037638	4.11656	3.32e-08	7.85e-06
XLOC_018534	4.23816	3.34e-08	7.85e-06
XLOC_049820	4.26913	3.53e-08	8.27e-06
XLOC_031383	4.71846	3.54e-08	8.27e-06
XLOC_040315	4.85897	3.58e-08	8.32e-06
XLOC_013524	4.96051	3.67e-08	8.49e-06
XLOC_031382	4.49508	3.96e-08	9.09e-06
XLOC_047743	5.59487	3.97e-08	9.09e-06
XLOC_016433	4.75893	3.99e-08	9.09e-06
XLOC_030554	4.07513	4.08e-08	9.25e-06
XLOC_007256	-8.11728	4.09e-08	9.25e-06
XLOC_013421	4.20828	4.11e-08	9.25e-06
XLOC_049846	4.30944	4.34e-08	9.68e-06
XLOC_005847	4.82696	4.35e-08	9.68e-06
XLOC_032490	4.74423	4.36e-08	9.68e-06
XLOC_047733	4.81884	4.57e-08	1.01e-05
XLOC_045602	4.67143	4.72e-08	1.04e-05
XLOC_037623	4.13892	4.79e-08	1.05e-05
XLOC_009039	4.43737	4.81e-08	1.05e-05
XLOC_012413	4.21668	4.88e-08	1.06e-05
XLOC_032491	5.5547	5.04e-08	1.09e-05
XLOC_040360	4.17426	5.19e-08	1.11e-05
XLOC_050583	5.54106	5.46e-08	1.17e-05
XLOC_016647	5.22644	5.69e-08	1.21e-05
XLOC_043658	4.26516	5.7e-08	1.21e-05
XLOC_047746	4.4092	5.71e-08	1.21e-05
XLOC_006728	4.11229	5.82e-08	1.22e-05
XLOC_040317	4.87921	5.99e-08	1.26e-05
XLOC_032616	-4.22827	6.02e-08	1.26e-05
XLOC_018360	4.62282	6.08e-08	1.26e-05
XLOC_011809	4.42114	6.23e-08	1.29e-05
XLOC_051667	-5.21627	6.56e-08	1.35e-05
XLOC_003800	8.02438	6.69e-08	1.37e-05
XLOC_011940	8.02438	6.69e-08	1.37e-05
XLOC_041351	4.32011	6.72e-08	1.37e-05
XLOC_037759	4.10051	6.73e-08	1.37e-05
XLOC_022260	4.19126	7.18e-08	1.45e-05
XLOC_010995	4.24978	7.2e-08	1.45e-05
XLOC_012308	-4.00203	7.46e-08	1.5e-05
XLOC_011797	4.22888	7.61e-08	1.52e-05
XLOC_015030	5.47084	8.26e-08	1.64e-05
XLOC_025942	7.97947	8.64e-08	1.71e-05
XLOC_034638	-6.04639	8.69e-08	1.72e-05
XLOC_021842	4.28914	9.09e-08	1.79e-05
XLOC_008986	4.62088	9.17e-08	1.8e-05
XLOC_037422	4.70014	9.33e-08	1.82e-05
XLOC_040813	4.18256	9.45e-08	1.84e-05
XLOC_014705	4.32121	9.77e-08	1.89e-05
XLOC_011856	5.44177	9.8e-08	1.89e-05
XLOC_016875	4.15542	1.05e-07	2.01e-05
XLOC_044236	4.17632	1.05e-07	2.01e-05
XLOC_048918	4.07125	1.06e-07	2.02e-05
XLOC_037180	3.97981	1.1e-07	2.08e-05
XLOC_035917	4.27776	1.11e-07	2.09e-05
XLOC_007704	4.10343	1.12e-07	2.12e-05
XLOC_012213	-4.02794	1.13e-07	2.13e-05
XLOC_040016	-4.67824	1.16e-07	2.16e-05
XLOC_000392	4.66435	1.16e-07	2.16e-05
XLOC_004742	5.4121	1.17e-07	2.16e-05
XLOC_049823	5.4121	1.17e-07	2.16e-05
XLOC_037669	4.04538	1.17e-07	2.17e-05
XLOC_047747	5.10332	1.18e-07	2.17e-05
XLOC_025638	4.04218	1.23e-07	2.25e-05
XLOC_018247	4.21647	1.26e-07	2.29e-05
XLOC_034696	4.33392	1.27e-07	2.29e-05
XLOC_046295	5.09041	1.27e-07	2.29e-05
XLOC_047735	5.39703	1.27e-07	2.29e-05
XLOC_008731	4.75305	1.27e-07	2.29e-05
XLOC_018396	7.90936	1.28e-07	2.29e-05
XLOC_019446	7.90936	1.28e-07	2.29e-05
XLOC_042432	4.44355	1.29e-07	2.3e-05
XLOC_038462	4.3281	1.31e-07	2.33e-05
XLOC_011812	4.01731	1.33e-07	2.35e-05
XLOC_018691	4.13652	1.34e-07	2.36e-05
XLOC_008478	4.4364	1.35e-07	2.36e-05
XLOC_045243	4.23341	1.45e-07	2.52e-05
XLOC_047742	5.94316	1.46e-07	2.55e-05
XLOC_047640	7.88522	1.47e-07	2.55e-05
XLOC_049490	-4.0338	1.51e-07	2.61e-05
XLOC_034853	-4.73613	1.53e-07	2.63e-05
XLOC_018979	-4.13989	1.58e-07	2.7e-05
XLOC_040399	4.52952	1.58e-07	2.7e-05
XLOC_028430	4.11981	1.59e-07	2.7e-05
XLOC_042070	4.11981	1.59e-07	2.7e-05
XLOC_035376	4.26647	1.59e-07	2.7e-05
XLOC_049488	-4.04734	1.66e-07	2.8e-05
XLOC_030408	7.86066	1.68e-07	2.83e-05
XLOC_000153	4.70143	1.73e-07	2.89e-05
XLOC_008511	4.01307	1.73e-07	2.89e-05
XLOC_024697	-4.1104	1.75e-07	2.91e-05
XLOC_008590	5.90532	1.82e-07	3.01e-05
XLOC_026502	-5.34852	1.82e-07	3.01e-05
XLOC_038671	3.84387	1.82e-07	3.01e-05
XLOC_007914	7.83568	1.94e-07	3.18e-05
XLOC_051120	4.68025	1.96e-07	3.21e-05
XLOC_001921	5.88602	2.03e-07	3.32e-05
XLOC_027782	4.48599	2.05e-07	3.34e-05
XLOC_024996	-4.0174	2.07e-07	3.36e-05
XLOC_011857	3.96704	2.14e-07	3.47e-05
XLOC_045506	4.80351	2.15e-07	3.47e-05
XLOC_031385	5.30317	2.19e-07	3.52e-05
XLOC_008592	4.65876	2.22e-07	3.55e-05
XLOC_030831	7.81026	2.23e-07	3.55e-05
XLOC_047955	7.81026	2.23e-07	3.55e-05
XLOC_031384	4.18384	2.24e-07	3.56e-05
XLOC_018746	3.80056	2.26e-07	3.58e-05
XLOC_027733	3.79698	2.28e-07	3.59e-05
XLOC_047132	4.54149	2.39e-07	3.76e-05
XLOC_006326	4.77911	2.48e-07	3.87e-05
XLOC_047893	3.98714	2.48e-07	3.87e-05
XLOC_049850	3.98714	2.48e-07	3.87e-05
XLOC_017394	5.84663	2.54e-07	3.95e-05
XLOC_048231	4.96871	2.59e-07	4e-05
XLOC_050673	5.27047	2.64e-07	4.07e-05
XLOC_029224	4.31688	2.74e-07	4.21e-05
XLOC_023471	4.95453	2.81e-07	4.3e-05
XLOC_005417	5.82652	2.84e-07	4.34e-05
XLOC_005789	3.85113	2.87e-07	4.37e-05
XLOC_004567	5.25384	2.91e-07	4.41e-05
XLOC_009862	-7.76509	2.97e-07	4.49e-05
XLOC_028395	7.75803	2.97e-07	4.49e-05
XLOC_005661	3.72895	2.98e-07	4.49e-05
XLOC_020863	4.72903	3.32e-07	4.98e-05
XLOC_036451	4.71623	3.57e-07	5.34e-05
XLOC_030383	4.47073	3.62e-07	5.4e-05
XLOC_049557	3.87861	3.65e-07	5.42e-05
XLOC_021786	3.93929	3.66e-07	5.42e-05
XLOC_005048	4.70332	3.85e-07	5.69e-05
XLOC_038517	-5.21614	3.89e-07	5.74e-05
XLOC_028728	4.37585	3.92e-07	5.76e-05
XLOC_039503	3.96834	3.95e-07	5.78e-05
XLOC_003593	3.84472	4e-07	5.78e-05
XLOC_030611	4.55787	4e-07	5.78e-05
XLOC_001930	7.70383	4e-07	5.78e-05
XLOC_032721	7.70383	4e-07	5.78e-05
XLOC_049064	7.70383	4e-07	5.78e-05
XLOC_004345	5.76446	4.03e-07	5.79e-05
XLOC_010752	5.76446	4.03e-07	5.79e-05
XLOC_045329	4.13483	4.17e-07	5.98e-05
XLOC_015449	3.81361	4.28e-07	6.12e-05
XLOC_036831	3.69509	4.4e-07	6.27e-05
XLOC_022211	3.75369	4.42e-07	6.29e-05
XLOC_040417	3.91365	4.5e-07	6.38e-05
XLOC_006885	4.22857	4.61e-07	6.51e-05
XLOC_017420	-7.68301	4.66e-07	6.53e-05
XLOC_041880	-7.68301	4.66e-07	6.53e-05
XLOC_039838	7.67596	4.66e-07	6.53e-05
XLOC_019140	5.16768	4.75e-07	6.64e-05
XLOC_029446	-3.92899	4.81e-07	6.71e-05
XLOC_002489	3.9334	4.86e-07	6.76e-05
XLOC_047748	4.33718	4.91e-07	6.81e-05
XLOC_019973	3.70247	4.92e-07	6.81e-05
XLOC_025689	4.13231	4.95e-07	6.83e-05
XLOC_000412	4.85117	5.08e-07	6.95e-05
XLOC_010077	4.85117	5.08e-07	6.95e-05
XLOC_039259	4.85117	5.08e-07	6.95e-05
XLOC_015643	5.72155	5.12e-07	6.97e-05
XLOC_032529	5.72155	5.12e-07	6.97e-05
XLOC_010730	4.04425	5.14e-07	6.98e-05
XLOC_024060	5.14982	5.25e-07	7.11e-05
XLOC_004107	3.9156	5.4e-07	7.29e-05
XLOC_009148	4.01206	5.43e-07	7.3e-05
XLOC_000627	-7.65458	5.43e-07	7.3e-05
XLOC_039258	3.92573	5.48e-07	7.34e-05
XLOC_016204	-4.8494	5.55e-07	7.41e-05
XLOC_040752	4.39632	5.58e-07	7.44e-05
XLOC_002126	3.75417	5.69e-07	7.56e-05
XLOC_028600	5.13173	5.82e-07	7.71e-05
XLOC_042610	4.38537	5.94e-07	7.86e-05
XLOC_050440	4.48646	6.04e-07	7.97e-05
XLOC_008007	7.61853	6.35e-07	8.34e-05
XLOC_008479	7.61853	6.35e-07	8.34e-05
XLOC_032392	3.87587	6.38e-07	8.35e-05
XLOC_015029	4.60957	6.6e-07	8.61e-05
XLOC_046417	-3.74291	7.36e-07	9.59e-05
XLOC_047211	-7.59599	7.45e-07	9.65e-05
XLOC_028486	7.58893	7.45e-07	9.65e-05
XLOC_011118	4.77253	7.94e-07	0.000102396
XLOC_033408	3.89192	7.94e-07	0.000102396
XLOC_000511	4.13449	7.97e-07	0.000102476
XLOC_005212	3.88661	8.19e-07	0.000105114
XLOC_045498	3.81194	8.23e-07	0.000105289
XLOC_047486	3.6787	8.27e-07	0.000105552
XLOC_017384	4.56744	8.38e-07	0.000106771
XLOC_034856	-5.64444	8.42e-07	0.000106961
XLOC_042321	3.88129	8.45e-07	0.000107117
XLOC_009396	-7.56577	8.76e-07	0.000110145
XLOC_001946	7.55872	8.76e-07	0.000110145
XLOC_007915	7.55872	8.76e-07	0.000110145
XLOC_021787	4.23572	8.82e-07	0.000110721
XLOC_014184	3.92797	8.9e-07	0.000111446
XLOC_009040	4.41134	9.29e-07	0.000115673
XLOC_024758	4.41134	9.29e-07	0.000115673
XLOC_037416	4.05541	9.7e-07	0.000120536
XLOC_017079	-5.05108	9.85e-07	0.000122042
XLOC_007586	4.21454	9.97e-07	0.00012323
XLOC_015646	3.92992	1.01e-06	0.000124141
XLOC_051704	7.52786	1.03e-06	0.000127012
XLOC_004601	4.7232	1.05e-06	0.000128661
XLOC_003613	4.00298	1.05e-06	0.000128661
XLOC_047593	3.69031	1.05e-06	0.000128661
XLOC_025595	3.8967	1.07e-06	0.000130293
XLOC_049783	3.52175	1.12e-06	0.00013567
XLOC_029233	3.65612	1.12e-06	0.00013567
XLOC_035342	3.63247	1.13e-06	0.00013728
XLOC_027212	4.70638	1.15e-06	0.000139065
XLOC_007462	-4.38609	1.16e-06	0.000139704
XLOC_046463	3.84009	1.19e-06	0.000142515
XLOC_008495	4.18218	1.2e-06	0.000143798
XLOC_002638	4.99831	1.23e-06	0.000146197
XLOC_031194	4.99831	1.23e-06	0.000146197
XLOC_044368	4.35899	1.25e-06	0.000148754
XLOC_022529	3.55721	1.25e-06	0.000148754
XLOC_012642	3.67321	1.27e-06	0.00015063
XLOC_000470	4.00395	1.3e-06	0.000154288
XLOC_015312	4.10091	1.32e-06	0.000155267
XLOC_037548	3.72954	1.33e-06	0.00015701
XLOC_006448	3.85177	1.39e-06	0.000163038
XLOC_030557	4.2349	1.41e-06	0.000164786
XLOC_007585	5.53589	1.42e-06	0.000164958
XLOC_022214	5.53589	1.42e-06	0.000164958
XLOC_040847	5.53589	1.42e-06	0.000164958
XLOC_045282	5.53589	1.42e-06	0.000164958
XLOC_003083	-7.47114	1.45e-06	0.000166709
XLOC_013678	7.46408	1.45e-06	0.000166709
XLOC_040909	7.46408	1.45e-06	0.000166709
XLOC_031239	3.83867	1.5e-06	0.000172356
XLOC_032553	4.95782	1.53e-06	0.000175835
XLOC_017149	5.51091	1.63e-06	0.000185886
XLOC_025687	5.51091	1.63e-06	0.000185886
XLOC_043837	3.9211	1.69e-06	0.000191825
XLOC_048043	3.68014	1.69e-06	0.000191825
XLOC_024208	-4.9505	1.72e-06	0.000193808
XLOC_047800	-7.43816	1.72e-06	0.000193808
XLOC_003356	7.43111	1.72e-06	0.000193808
XLOC_036516	7.43111	1.72e-06	0.000193808
XLOC_009384	-3.52595	1.78e-06	0.00020011
XLOC_050516	5.48549	1.87e-06	0.000208905
XLOC_045342	-3.56182	1.87e-06	0.000208905
XLOC_043327	3.7038	1.87e-06	0.000208905
XLOC_016461	4.91615	1.92e-06	0.000214715
XLOC_036449	3.72194	1.96e-06	0.000218087
XLOC_042442	3.93236	1.96e-06	0.000218244
XLOC_021843	4.09216	2e-06	0.000221169
XLOC_030471	4.17257	2e-06	0.000221169
XLOC_011544	7.39736	2.05e-06	0.000225624
XLOC_047641	7.39736	2.05e-06	0.000225624
XLOC_022266	3.76013	2.1e-06	0.000230323
XLOC_014483	4.0805	2.14e-06	0.000234001
XLOC_004344	5.45961	2.14e-06	0.000234001
XLOC_046662	5.45961	2.14e-06	0.000234001
XLOC_021533	4.14686	2.31e-06	0.000251699
XLOC_033140	4.38544	2.33e-06	0.000253185
XLOC_008156	3.61074	2.4e-06	0.000260172
XLOC_000324	3.47104	2.43e-06	0.000262686
XLOC_032410	4.87324	2.43e-06	0.000262686
XLOC_025792	7.3628	2.45e-06	0.000263641
XLOC_045608	7.3628	2.45e-06	0.000263641
XLOC_046536	3.63746	2.56e-06	0.000275189
XLOC_032999	4.04495	2.61e-06	0.000279371
XLOC_045817	-3.66655	2.73e-06	0.000290962
XLOC_017456	4.21915	2.74e-06	0.000290962
XLOC_027917	4.21915	2.74e-06	0.000290962
XLOC_031529	4.8513	2.74e-06	0.000290962
XLOC_003816	4.0329	2.79e-06	0.000295793
XLOC_032393	4.54542	2.81e-06	0.000297003
XLOC_037580	5.40642	2.85e-06	0.000300416
XLOC_050029	-3.88067	2.85e-06	0.000300416
XLOC_023413	3.43616	2.9e-06	0.000304601
XLOC_011813	3.82532	2.91e-06	0.000304601
XLOC_041823	3.60481	2.91e-06	0.000304601
XLOC_040149	3.43765	2.92e-06	0.000305647
XLOC_037978	7.3274	2.94e-06	0.000306724
XLOC_023412	3.51605	2.98e-06	0.000310313
XLOC_003839	3.75891	2.99e-06	0.000310313
XLOC_021955	3.51086	2.99e-06	0.000310313
XLOC_043323	3.85704	3.01e-06	0.000311428
XLOC_029134	3.39032	3.08e-06	0.000318291
XLOC_027355	-4.84238	3.09e-06	0.000318291
XLOC_034966	4.52637	3.11e-06	0.000320316
XLOC_035261	3.89469	3.13e-06	0.000321235
XLOC_005680	3.53726	3.22e-06	0.000329113
XLOC_037564	3.45105	3.22e-06	0.000329113
XLOC_048236	5.37907	3.29e-06	0.00033561
XLOC_033626	3.53303	3.3e-06	0.00033561
XLOC_027731	3.38613	3.31e-06	0.000336735
XLOC_036450	3.66087	3.33e-06	0.000338116
XLOC_043839	4.08052	3.34e-06	0.00033851
XLOC_029220	3.4567	3.37e-06	0.00034065
XLOC_046577	3.99614	3.43e-06	0.000345343
XLOC_044159	3.49575	3.45e-06	0.000347222
XLOC_015135	4.50707	3.46e-06	0.00034746
XLOC_003470	4.80638	3.49e-06	0.000349011
XLOC_036102	4.80638	3.49e-06	0.000349011
XLOC_011867	4.17442	3.51e-06	0.000350211
XLOC_005416	7.2911	3.54e-06	0.000352143
XLOC_017932	7.2911	3.54e-06	0.000352143
XLOC_031240	3.82774	3.55e-06	0.000352274
XLOC_007929	4.06688	3.61e-06	0.000357357
XLOC_030717	3.55417	3.67e-06	0.000363221
XLOC_019204	3.86304	3.74e-06	0.000368814
XLOC_007285	3.71833	3.76e-06	0.000369677
XLOC_039399	3.74678	3.76e-06	0.000369677
XLOC_002418	5.35119	3.81e-06	0.000373953
XLOC_036768	-3.60599	3.85e-06	0.000376883
XLOC_047990	3.4917	3.88e-06	0.000379509
XLOC_034439	4.05311	3.89e-06	0.000379791
XLOC_040072	3.30756	3.92e-06	0.000381459
XLOC_008507	3.34473	3.93e-06	0.000381688
XLOC_046331	4.78339	3.95e-06	0.000382869
XLOC_000341	3.67775	4.1e-06	0.00039706
XLOC_049288	-7.26092	4.28e-06	0.000413197
XLOC_034274	4.46768	4.28e-06	0.000413197
XLOC_008466	-5.33549	4.42e-06	0.000422815
XLOC_031947	-5.33549	4.42e-06	0.000422815
XLOC_005839	5.32276	4.42e-06	0.000422815
XLOC_042609	5.32276	4.42e-06	0.000422815
XLOC_051649	5.32276	4.42e-06	0.000422815
XLOC_012859	4.26761	4.45e-06	0.000424368
XLOC_037157	3.48678	4.47e-06	0.000425412
XLOC_030858	3.94563	4.53e-06	0.000430709
XLOC_045244	3.45846	4.54e-06	0.000430709
XLOC_044786	3.61626	4.57e-06	0.000432984
XLOC_022006	3.28661	4.65e-06	0.000439743
XLOC_025596	3.70246	4.82e-06	0.000454814
XLOC_046520	4.24996	4.9e-06	0.000461107
XLOC_028823	4.11252	4.93e-06	0.000462264
XLOC_043173	4.11252	4.93e-06	0.000462264
XLOC_016460	4.73628	5.07e-06	0.000474283
XLOC_026698	4.73628	5.07e-06	0.000474283
XLOC_039262	3.63784	5.13e-06	0.000478711
XLOC_025686	5.29376	5.15e-06	0.000479464
XLOC_037565	3.72273	5.17e-06	0.000480216
XLOC_041333	-7.2227	5.19e-06	0.000480643
XLOC_035149	7.21565	5.19e-06	0.000480643
XLOC_013440	-3.28384	5.28e-06	0.000488565
XLOC_000478	4.42718	5.33e-06	0.000491745
XLOC_020508	4.09662	5.37e-06	0.000495114
XLOC_009011	3.74658	5.58e-06	0.000513294
XLOC_014056	3.90655	5.62e-06	0.000516226
XLOC_048379	4.71213	5.77e-06	0.000528458
XLOC_016348	3.35327	5.89e-06	0.000539052
XLOC_029128	4.214	5.95e-06	0.000543267
XLOC_046624	5.26416	6e-06	0.000547254
XLOC_022525	3.77508	6.09e-06	0.000554299
XLOC_048432	3.6051	6.16e-06	0.000559505
XLOC_001392	3.65673	6.22e-06	0.000563979
XLOC_017530	-7.18344	6.32e-06	0.000568706
XLOC_037827	-7.18344	6.32e-06	0.000568706
XLOC_041969	7.17639	6.32e-06	0.000568706
XLOC_042856	7.17639	6.32e-06	0.000568706
XLOC_012739	3.87989	6.51e-06	0.000584935
XLOC_018643	4.68758	6.56e-06	0.000588986
XLOC_049054	3.47989	6.71e-06	0.000600679
XLOC_004604	3.80972	6.73e-06	0.000601786
XLOC_043659	3.46704	6.76e-06	0.000603251
XLOC_011056	3.56407	6.84e-06	0.000609628
XLOC_018663	3.29165	6.93e-06	0.000616703
XLOC_002467	4.04785	7e-06	0.000621008
XLOC_003192	3.86638	7.01e-06	0.000621008
XLOC_039185	-5.24668	7.02e-06	0.000621008
XLOC_051559	3.32676	7.08e-06	0.000624987
XLOC_045272	4.36422	7.46e-06	0.000657593
XLOC_019989	-3.56212	7.48e-06	0.000658344
XLOC_032785	-3.86666	7.55e-06	0.000662228
XLOC_047601	3.85273	7.55e-06	0.000662228
XLOC_026809	3.22866	7.72e-06	0.000673807
XLOC_027603	7.13603	7.72e-06	0.000673807
XLOC_049560	7.13603	7.72e-06	0.000673807
XLOC_040117	3.51942	7.86e-06	0.000684567
XLOC_033215	-3.65726	8.02e-06	0.000696814
XLOC_027776	4.15833	8.02e-06	0.000696814
XLOC_000583	3.30733	8.18e-06	0.000709084
XLOC_011873	-5.21582	8.23e-06	0.000709425
XLOC_001964	5.20309	8.23e-06	0.000709425
XLOC_031388	5.20309	8.23e-06	0.000709425
XLOC_022008	4.3426	8.36e-06	0.000718941
XLOC_034505	4.3426	8.36e-06	0.000718941
XLOC_027142	-3.21049	8.42e-06	0.00072241
XLOC_034641	-4.65054	8.55e-06	0.00073143
XLOC_024152	4.63717	8.55e-06	0.00073143
XLOC_035364	3.32162	8.57e-06	0.000731496
XLOC_039610	3.90762	8.62e-06	0.000735148
XLOC_003568	3.82506	8.78e-06	0.000745589
XLOC_046666	3.82506	8.78e-06	0.000745589
XLOC_029965	3.56198	8.98e-06	0.000761787
XLOC_048917	3.18518	9.36e-06	0.000791927
XLOC_018248	3.34203	9.38e-06	0.000791927
XLOC_000236	4.32066	9.39e-06	0.000791927
XLOC_027137	3.81101	9.47e-06	0.000791927
XLOC_028141	3.81101	9.47e-06	0.000791927
XLOC_036266	7.09452	9.48e-06	0.000791927
XLOC_041870	7.09452	9.48e-06	0.000791927
XLOC_046578	7.09452	9.48e-06	0.000791927
XLOC_047734	7.09452	9.48e-06	0.000791927
XLOC_008625	5.17155	9.66e-06	0.000803787
XLOC_030943	5.17155	9.66e-06	0.000803787
XLOC_046618	5.17155	9.66e-06	0.000803787
XLOC_021045	4.6113	9.79e-06	0.000812632
XLOC_028725	4.11998	9.85e-06	0.000816264
XLOC_028822	3.51983	9.88e-06	0.000817486
XLOC_017418	-3.99397	1.01e-05	0.000831728
XLOC_000297	3.98015	1.01e-05	0.000831728
XLOC_049053	3.45619	1.01e-05	0.000832514
XLOC_028724	3.47244	1.02e-05	0.000835324
XLOC_046224	-3.89056	1.02e-05	0.000835324
XLOC_020135	3.87668	1.02e-05	0.000835324
XLOC_026339	3.29631	1.1e-05	0.000898292
XLOC_040236	-3.45502	1.1e-05	0.000898292
XLOC_001766	3.78252	1.1e-05	0.000899718
XLOC_015794	3.78252	1.1e-05	0.000899718
XLOC_024244	-4.59831	1.12e-05	0.000912439
XLOC_002466	7.05177	1.17e-05	0.000940853
XLOC_003821	7.05177	1.17e-05	0.000940853
XLOC_007705	7.05177	1.17e-05	0.000940853
XLOC_011796	7.05177	1.17e-05	0.000940853
XLOC_011798	7.05177	1.17e-05	0.000940853
XLOC_015039	7.05177	1.17e-05	0.000940853
XLOC_044169	-4.28936	1.19e-05	0.000956496
XLOC_049558	4.08059	1.21e-05	0.000974236
XLOC_046404	-3.61811	1.22e-05	0.000977883
XLOC_021557	3.40491	1.23e-05	0.000982708
XLOC_044492	3.36656	1.26e-05	0.0010078
XLOC_029809	3.22663	1.26e-05	0.0010078
XLOC_010705	4.5581	1.29e-05	0.00102527
XLOC_011764	4.5581	1.29e-05	0.00102527
XLOC_043660	3.59255	1.3e-05	0.00103148
XLOC_049063	4.25276	1.34e-05	0.00106353
XLOC_047483	5.10634	1.34e-05	0.00106491
XLOC_016472	3.67995	1.36e-05	0.00107541
XLOC_046619	3.67995	1.36e-05	0.00107541
XLOC_015388	3.13176	1.37e-05	0.00107628
XLOC_001013	3.16825	1.43e-05	0.00112427
XLOC_040006	-3.82661	1.43e-05	0.00112427
XLOC_031812	3.81273	1.43e-05	0.00112427
XLOC_034298	-7.01475	1.45e-05	0.00112427
XLOC_040596	-7.01475	1.45e-05	0.00112427
XLOC_049774	-7.01475	1.45e-05	0.00112427
XLOC_013677	7.00771	1.45e-05	0.00112427
XLOC_013915	7.00771	1.45e-05	0.00112427
XLOC_042612	7.00771	1.45e-05	0.00112427
XLOC_051895	-4.54412	1.48e-05	0.00115132
XLOC_012148	4.22939	1.51e-05	0.00117373
XLOC_051436	3.41317	1.57e-05	0.00121465
XLOC_021420	3.59413	1.63e-05	0.00126044
XLOC_015737	-3.05512	1.7e-05	0.00131038
XLOC_042739	4.20564	1.71e-05	0.00131936
XLOC_024526	-3.10005	1.75e-05	0.00134394
XLOC_000286	3.87223	1.79e-05	0.00136741
XLOC_043301	3.14681	1.79e-05	0.00136741
XLOC_007359	3.41038	1.79e-05	0.00136741
XLOC_000469	6.96227	1.8e-05	0.00136741
XLOC_001949	6.96227	1.8e-05	0.00136741
XLOC_013118	6.96227	1.8e-05	0.00136741
XLOC_018533	6.96227	1.8e-05	0.00136741
XLOC_039450	6.96227	1.8e-05	0.00136741
XLOC_007928	3.19526	1.87e-05	0.00141864
XLOC_014559	-3.12369	1.89e-05	0.00143005
XLOC_020133	5.03803	1.89e-05	0.00143005
XLOC_037851	5.03803	1.89e-05	0.00143005
XLOC_001165	-4.19511	1.94e-05	0.0014627
XLOC_028616	3.04148	1.94e-05	0.0014627
XLOC_008798	-3.43138	1.97e-05	0.00148449
XLOC_035150	4.47445	1.98e-05	0.00148449
XLOC_031109	-3.36188	2.01e-05	0.00150905
XLOC_003095	3.2648	2.12e-05	0.0015903
XLOC_049055	3.45824	2.19e-05	0.0016356
XLOC_024027	3.20205	2.19e-05	0.0016356
XLOC_022007	3.08488	2.23e-05	0.00165044
XLOC_030272	-3.74246	2.24e-05	0.00165044
XLOC_001477	3.72858	2.24e-05	0.00165044
XLOC_009402	-6.92238	2.25e-05	0.00165044
XLOC_039152	-6.92238	2.25e-05	0.00165044
XLOC_001033	6.91535	2.25e-05	0.00165044
XLOC_002271	6.91535	2.25e-05	0.00165044
XLOC_017121	6.91535	2.25e-05	0.00165044
XLOC_024509	6.91535	2.25e-05	0.00165044
XLOC_025960	6.91535	2.25e-05	0.00165044
XLOC_046626	6.91535	2.25e-05	0.00165044
XLOC_049003	6.91535	2.25e-05	0.00165044
XLOC_004886	5.00263	2.25e-05	0.00165044
XLOC_041310	5.00263	2.25e-05	0.00165044
XLOC_045394	3.21091	2.27e-05	0.00165655
XLOC_015189	4.44545	2.29e-05	0.00166281
XLOC_022526	4.44545	2.29e-05	0.00166281
XLOC_033376	4.44545	2.29e-05	0.00166281
XLOC_034860	4.44545	2.29e-05	0.00166281
XLOC_037283	-3.06714	2.32e-05	0.00168116
XLOC_042293	3.95552	2.33e-05	0.00168965
XLOC_002087	3.21279	2.35e-05	0.00169943
XLOC_035952	3.23641	2.48e-05	0.00178902
XLOC_050001	3.06541	2.48e-05	0.00179202
XLOC_010920	3.02854	2.49e-05	0.00179646
XLOC_051111	3.28745	2.53e-05	0.00182332
XLOC_019158	-3.94731	2.61e-05	0.00187337
XLOC_051631	3.93357	2.61e-05	0.00187337
XLOC_013676	4.41585	2.65e-05	0.00189982
XLOC_031937	4.41585	2.65e-05	0.00189982
XLOC_024107	3.79553	2.66e-05	0.00190208
XLOC_049012	3.79553	2.66e-05	0.00190208
XLOC_019024	-3.07407	2.69e-05	0.00190733
XLOC_016498	4.96633	2.69e-05	0.00190733
XLOC_027852	4.96633	2.69e-05	0.00190733
XLOC_035525	4.96633	2.69e-05	0.00190733
XLOC_039036	4.96633	2.69e-05	0.00190733
XLOC_039920	4.96633	2.69e-05	0.00190733
XLOC_011807	2.97173	2.75e-05	0.00194671
XLOC_011688	-3.23895	2.81e-05	0.00197491
XLOC_033971	3.09116	2.81e-05	0.00197491
XLOC_009409	-6.87388	2.82e-05	0.00197491
XLOC_011802	6.86685	2.82e-05	0.00197491
XLOC_022941	6.86685	2.82e-05	0.00197491
XLOC_031389	6.86685	2.82e-05	0.00197491
XLOC_035918	6.86685	2.82e-05	0.00197491
XLOC_048228	6.86685	2.82e-05	0.00197491
XLOC_001822	4.10654	2.84e-05	0.00198569
XLOC_001767	3.53734	2.9e-05	0.00202528
XLOC_009069	3.91129	2.93e-05	0.00203756
XLOC_008975	3.19019	2.94e-05	0.00204208
XLOC_001164	-3.29073	2.95e-05	0.00204208
XLOC_038332	3.67563	2.95e-05	0.00204208
XLOC_030640	3.7757	2.95e-05	0.00204208
XLOC_042259	3.7757	2.95e-05	0.00204208
XLOC_018982	-3.34788	3.08e-05	0.00212914
XLOC_023470	4.38564	3.09e-05	0.00212914
XLOC_023544	3.03167	3.14e-05	0.00216041
XLOC_020850	3.52228	3.14e-05	0.00216218
XLOC_006298	3.11984	3.18e-05	0.00218755
XLOC_033232	3.58214	3.19e-05	0.00219081
XLOC_034272	3.07651	3.24e-05	0.00221518
XLOC_035104	3.65754	3.24e-05	0.00221518
XLOC_037622	4.08066	3.24e-05	0.00221518
XLOC_020400	-2.98263	3.26e-05	0.0022225
XLOC_001316	3.75559	3.27e-05	0.00222982
XLOC_045792	3.07009	3.28e-05	0.00222982
XLOC_026743	-3.9024	3.28e-05	0.00222982
XLOC_007999	3.88866	3.28e-05	0.00222982
XLOC_019516	3.45952	3.33e-05	0.0022568
XLOC_046421	3.56551	3.48e-05	0.00235704
XLOC_033423	-3.42094	3.49e-05	0.00236167
XLOC_004332	2.99091	3.54e-05	0.00239041
XLOC_050760	-6.8237	3.57e-05	0.00239041
XLOC_002858	6.81667	3.57e-05	0.00239041
XLOC_009266	6.81667	3.57e-05	0.00239041
XLOC_013119	6.81667	3.57e-05	0.00239041
XLOC_013997	6.81667	3.57e-05	0.00239041
XLOC_047598	6.81667	3.57e-05	0.00239041
XLOC_020582	-4.36814	3.6e-05	0.00240409
XLOC_049217	4.35478	3.6e-05	0.00240409
XLOC_003468	3.7352	3.64e-05	0.00242582
XLOC_041778	2.95927	3.64e-05	0.00242582
XLOC_008425	3.86567	3.69e-05	0.00245767
XLOC_029389	3.23034	3.77e-05	0.00250629
XLOC_013294	3.54869	3.8e-05	0.00252178
XLOC_045547	3.0898	3.88e-05	0.00256393
XLOC_015909	4.89088	3.89e-05	0.00256393
XLOC_019544	4.89088	3.89e-05	0.00256393
XLOC_032062	4.89088	3.89e-05	0.00256393
XLOC_051927	4.89088	3.89e-05	0.00256393
XLOC_020097	3.01763	3.91e-05	0.00257333
XLOC_015361	3.62067	3.92e-05	0.00257778
XLOC_001765	2.99043	4.01e-05	0.0026319
XLOC_024565	-3.39428	4.02e-05	0.0026319
XLOC_007354	3.38028	4.02e-05	0.0026319
XLOC_043337	3.14007	4.15e-05	0.00271332
XLOC_024029	3.84231	4.16e-05	0.00271697
XLOC_020816	4.32324	4.2e-05	0.00273742
XLOC_023854	4.32324	4.2e-05	0.00273742
XLOC_046664	4.32324	4.2e-05	0.00273742
XLOC_043836	2.95956	4.3e-05	0.00279675
XLOC_022261	3.60187	4.31e-05	0.00280279
XLOC_027138	3.46038	4.34e-05	0.00281333
XLOC_019025	-2.96075	4.4e-05	0.00285308
XLOC_032073	3.13894	4.44e-05	0.00287485
XLOC_051969	3.40194	4.49e-05	0.00290016
XLOC_041201	3.69353	4.5e-05	0.00290016
XLOC_029836	2.88472	4.52e-05	0.00290016
XLOC_012361	3.51444	4.53e-05	0.00290016
XLOC_016988	-6.7717	4.53e-05	0.00290016
XLOC_012256	6.76468	4.53e-05	0.00290016
XLOC_021532	6.76468	4.53e-05	0.00290016
XLOC_039261	6.76468	4.53e-05	0.00290016
XLOC_045603	6.76468	4.53e-05	0.00290016
XLOC_035978	3.19219	4.61e-05	0.00294693
XLOC_003082	-4.86434	4.69e-05	0.00296559
XLOC_023155	-4.86434	4.69e-05	0.00296559
XLOC_034135	-4.86434	4.69e-05	0.00296559
XLOC_045609	-4.86434	4.69e-05	0.00296559
XLOC_051690	-4.86434	4.69e-05	0.00296559
XLOC_019847	4.85162	4.69e-05	0.00296559
XLOC_027067	4.85162	4.69e-05	0.00296559
XLOC_039919	4.85162	4.69e-05	0.00296559
XLOC_050747	4.85162	4.69e-05	0.00296559
XLOC_000833	3.15408	4.74e-05	0.00298684
XLOC_047821	3.31171	4.74e-05	0.00298684
XLOC_027542	3.38719	4.85e-05	0.00304721
XLOC_051110	3.38719	4.85e-05	0.00304721
XLOC_040126	4.00012	4.85e-05	0.00304721
XLOC_011865	-4.30436	4.92e-05	0.00308453
XLOC_015761	4.291	4.92e-05	0.00308453
XLOC_008721	3.02113	4.94e-05	0.00308871
XLOC_021412	3.497	4.96e-05	0.0030941
XLOC_024099	3.497	4.96e-05	0.0030941
XLOC_007998	3.33935	4.97e-05	0.00309783
XLOC_002490	3.42841	5.11e-05	0.00318443
XLOC_015601	3.79441	5.29e-05	0.00328507
XLOC_043411	3.79441	5.29e-05	0.00328507
XLOC_050584	2.92057	5.35e-05	0.00331703
XLOC_042509	3.47936	5.42e-05	0.00336169
XLOC_010921	2.94272	5.44e-05	0.00336449
XLOC_036154	3.25172	5.49e-05	0.00339291
XLOC_006412	-2.84314	5.53e-05	0.00341267
XLOC_008435	2.98909	5.55e-05	0.00342554
XLOC_036243	3.97224	5.57e-05	0.00343091
XLOC_031386	3.65062	5.59e-05	0.00343738
XLOC_011110	-3.37118	5.66e-05	0.00347731
XLOC_044981	-4.82398	5.69e-05	0.00347731
XLOC_001134	4.81127	5.69e-05	0.00347731
XLOC_010517	4.81127	5.69e-05	0.00347731
XLOC_050305	4.81127	5.69e-05	0.00347731
XLOC_030162	3.10338	5.74e-05	0.0035042
XLOC_014702	4.25803	5.78e-05	0.00351888
XLOC_000558	6.71074	5.79e-05	0.00351888
XLOC_030688	6.71074	5.79e-05	0.00351888
XLOC_048146	6.71074	5.79e-05	0.00351888
XLOC_019139	3.54396	5.79e-05	0.00351888
XLOC_002844	3.76985	5.98e-05	0.00362128
XLOC_014080	3.76985	5.98e-05	0.00362128
XLOC_051112	3.39571	6.05e-05	0.00365839
XLOC_024252	-3.6425	6.24e-05	0.00375249
XLOC_026340	3.62868	6.24e-05	0.00375249
XLOC_038746	3.62868	6.24e-05	0.00375249
XLOC_038808	3.62868	6.24e-05	0.00375249
XLOC_048606	3.62868	6.24e-05	0.00375249
XLOC_041438	2.8183	6.31e-05	0.00379297
XLOC_002491	3.4434	6.51e-05	0.00390867
XLOC_017363	-2.97939	6.61e-05	0.0039657
XLOC_019557	3.21433	6.66e-05	0.00398674
XLOC_022228	2.82334	6.71e-05	0.00401076
XLOC_007827	2.97114	6.82e-05	0.00407567
XLOC_039462	2.97645	6.85e-05	0.00408562
XLOC_018644	4.76975	6.91e-05	0.00411575
XLOC_022402	4.76975	6.91e-05	0.00411575
XLOC_023887	3.13101	7.01e-05	0.00417075
XLOC_032687	3.36226	7.17e-05	0.00425696
XLOC_014234	6.6547	7.45e-05	0.00439721
XLOC_021037	6.6547	7.45e-05	0.00439721
XLOC_032698	6.6547	7.45e-05	0.00439721
XLOC_037181	6.6547	7.45e-05	0.00439721
XLOC_041869	6.6547	7.45e-05	0.00439721
XLOC_051365	2.86539	7.57e-05	0.00446627
XLOC_009926	3.71945	7.67e-05	0.0045198
XLOC_028561	3.25384	7.71e-05	0.00453655
XLOC_038421	3.48363	7.85e-05	0.00461395
XLOC_018090	2.78292	7.88e-05	0.00462769
XLOC_050002	2.83185	7.92e-05	0.00464743
XLOC_015134	2.87033	7.98e-05	0.0046746
XLOC_039540	3.15076	8.01e-05	0.00468743
XLOC_028601	4.18972	8.03e-05	0.00468743
XLOC_035916	4.18972	8.03e-05	0.00468743
XLOC_051109	3.01192	8.12e-05	0.00473466
XLOC_012740	4.727	8.44e-05	0.00491038
XLOC_023994	4.727	8.44e-05	0.00491038
XLOC_022047	3.32801	8.52e-05	0.00494772
XLOC_047066	-3.89882	8.52e-05	0.00494772
XLOC_041560	3.01286	8.59e-05	0.00498045
XLOC_003330	3.69357	8.71e-05	0.0050455
XLOC_050581	3.56078	8.75e-05	0.00505977
XLOC_001852	3.12615	9.09e-05	0.00524631
XLOC_046786	3.12615	9.09e-05	0.00524631
XLOC_028446	3.09378	9.48e-05	0.00546635
XLOC_024413	4.15432	9.5e-05	0.00547257
XLOC_036063	-6.60343	9.64e-05	0.00551287
XLOC_001947	6.59641	9.64e-05	0.00551287
XLOC_011801	6.59641	9.64e-05	0.00551287
XLOC_034920	6.59641	9.64e-05	0.00551287
XLOC_036419	6.59641	9.64e-05	0.00551287
XLOC_046165	6.59641	9.64e-05	0.00551287
XLOC_019481	3.855	9.86e-05	0.00563547
XLOC_006540	3.24708	9.91e-05	0.00565448
XLOC_035915	2.7468	9.97e-05	0.00568502
XLOC_018692	4.68294	0.000103439	0.00589156
XLOC_015842	2.92637	0.000108099	0.00615012
XLOC_003817	4.11802	0.000112765	0.00639294
XLOC_023240	4.11802	0.000112765	0.00639294
XLOC_051531	4.11802	0.000112765	0.00639294
XLOC_040747	3.64038	0.000112865	0.00639294
XLOC_027066	3.01772	0.000113685	0.00643226
XLOC_014701	3.82414	0.00011434	0.00646224
XLOC_032528	2.74299	0.00011497	0.00649067
XLOC_005420	3.21401	0.000116899	0.00659231
XLOC_008903	3.07563	0.00011744	0.00661554
XLOC_035174	-2.94282	0.000117847	0.0066312
XLOC_012118	-2.88211	0.000120081	0.00674953
XLOC_009718	-2.7686	0.000121285	0.00680975
XLOC_035706	3.25697	0.000121544	0.00681682
XLOC_012065	2.71031	0.000122634	0.00687043
XLOC_031545	2.89124	0.000123873	0.00692636
XLOC_005111	3.48952	0.000124037	0.00692636
XLOC_034665	3.48952	0.000124037	0.00692636
XLOC_004099	-6.54267	0.000125561	0.00698866
XLOC_029872	-6.54267	0.000125561	0.00698866
XLOC_042656	-6.54267	0.000125561	0.00698866
XLOC_030859	3.30999	0.00012685	0.00705277
XLOC_026048	4.6375	0.000127312	0.00707077
XLOC_031274	-2.7675	0.000127588	0.00707846
XLOC_046816	2.82636	0.000130268	0.00721935
XLOC_013719	3.1472	0.000131919	0.00730296
XLOC_025637	3.37711	0.000132902	0.00734944
XLOC_036976	2.71832	0.000133254	0.00736093
XLOC_035157	2.98462	0.000134444	0.0074187
XLOC_018089	2.68378	0.000138433	0.00763061
XLOC_040610	2.94524	0.00013923	0.00766631
XLOC_030517	3.46496	0.000139734	0.00768583
XLOC_034506	3.28988	0.000140031	0.00769392
XLOC_029614	2.63964	0.000144567	0.00793467
XLOC_048055	3.35483	0.000148152	0.00811405
XLOC_050793	3.35483	0.000148152	0.00811405
XLOC_043835	2.81618	0.000148319	0.00811455
XLOC_026407	-2.71052	0.000149158	0.00815175
XLOC_023123	2.80956	0.000149335	0.00815272
XLOC_001601	3.76037	0.000154728	0.00840251
XLOC_019489	3.76037	0.000154728	0.00840251
XLOC_022262	3.26949	0.000154729	0.00840251
XLOC_028982	3.26949	0.000154729	0.00840251
XLOC_037026	3.26949	0.000154729	0.00840251
XLOC_005210	4.59058	0.000157376	0.00850131
XLOC_027777	4.59058	0.000157376	0.00850131
XLOC_037807	4.59058	0.000157376	0.00850131
XLOC_046448	4.59058	0.000157376	0.00850131
XLOC_048920	4.59058	0.000157376	0.00850131
XLOC_032989	2.77584	0.000158105	0.00853168
XLOC_002496	2.66989	0.000159933	0.00861278
XLOC_015780	3.2013	0.000159943	0.00861278
XLOC_007368	3.1455	0.000164134	0.00880037
XLOC_009378	-6.47924	0.000164799	0.00880037
XLOC_019758	6.47223	0.000164799	0.00880037
XLOC_025754	6.47223	0.000164799	0.00880037
XLOC_025949	6.47223	0.000164799	0.00880037
XLOC_032014	6.47223	0.000164799	0.00880037
XLOC_046621	6.47223	0.000164799	0.00880037
XLOC_048529	6.47223	0.000164799	0.00880037
XLOC_033610	-2.71958	0.000167392	0.00892956
XLOC_015342	-3.57046	0.000168571	0.00898308
XLOC_032339	-2.95333	0.000168858	0.00898905
XLOC_008403	-2.79115	0.000174134	0.00926032
XLOC_026376	3.41456	0.000178086	0.00946067
XLOC_008288	-2.81819	0.000178457	0.00946104
XLOC_012662	2.73448	0.000178462	0.00946104
XLOC_049010	3.72739	0.000180606	0.00956484
XLOC_045725	2.64065	0.000184984	0.00978658
XLOC_015670	4.00331	0.000191901	0.0101108
XLOC_026224	4.00331	0.000191901	0.0101108
XLOC_034681	4.00331	0.000191901	0.0101108
XLOC_043172	4.00331	0.000191901	0.0101108
XLOC_006313	2.78891	0.000192638	0.0101323
XLOC_014224	2.78194	0.000192703	0.0101323
XLOC_032088	3.52772	0.000193372	0.0101363
XLOC_043755	3.52772	0.000193372	0.0101363
XLOC_051476	3.52772	0.000193372	0.0101363
XLOC_047508	-4.55479	0.000195424	0.0102126
XLOC_013535	4.54208	0.000195424	0.0102126
XLOC_017320	4.54208	0.000195424	0.0102126
XLOC_041314	2.58546	0.000196677	0.0102676
XLOC_044761	2.71747	0.000197833	0.0103175
XLOC_007407	2.81354	0.000200789	0.0104509
XLOC_016193	2.92332	0.000200799	0.0104509
XLOC_007208	3.38868	0.00020148	0.0104651
XLOC_022433	3.38868	0.00020148	0.0104651
XLOC_024842	3.28585	0.000206665	0.0107236
XLOC_024367	2.59809	0.000209475	0.0108584
XLOC_017957	3.20652	0.000209973	0.0108732
XLOC_001312	2.58543	0.000210683	0.010899
XLOC_033902	3.14339	0.000212047	0.01094
XLOC_048691	3.14339	0.000212047	0.01094
XLOC_001644	2.63588	0.000212114	0.01094
XLOC_009767	-6.4129	0.00021796	0.0111407
XLOC_027508	-6.4129	0.00021796	0.0111407
XLOC_001959	6.40589	0.00021796	0.0111407
XLOC_004743	6.40589	0.00021796	0.0111407
XLOC_023572	6.40589	0.00021796	0.0111407
XLOC_035912	6.40589	0.00021796	0.0111407
XLOC_036032	6.40589	0.00021796	0.0111407
XLOC_045841	6.40589	0.00021796	0.0111407
XLOC_048488	6.40589	0.00021796	0.0111407
XLOC_002939	2.7875	0.000218519	0.0111582
XLOC_028676	2.83731	0.000222988	0.0113751
XLOC_036728	-2.86434	0.000224	0.0114153
XLOC_020817	3.96295	0.000230561	0.0117148
XLOC_043498	3.96295	0.000230561	0.0117148
XLOC_044705	3.96295	0.000230561	0.0117148
XLOC_018320	2.80515	0.00023193	0.0117727
XLOC_008635	3.18491	0.000232936	0.0118121
XLOC_013968	2.65743	0.000242436	0.0122309
XLOC_045194	2.59048	0.000242951	0.0122309
XLOC_018165	-4.5046	0.000243817	0.0122309
XLOC_039153	-4.5046	0.000243817	0.0122309
XLOC_001007	4.4919	0.000243817	0.0122309
XLOC_007358	4.4919	0.000243817	0.0122309
XLOC_007487	4.4919	0.000243817	0.0122309
XLOC_027491	4.4919	0.000243817	0.0122309
XLOC_043335	4.4919	0.000243817	0.0122309
XLOC_045007	4.4919	0.000243817	0.0122309
XLOC_050439	4.4919	0.000243817	0.0122309
XLOC_041049	2.81629	0.000247451	0.0123718
XLOC_030293	-3.67268	0.000247831	0.0123718
XLOC_032554	3.65908	0.000247831	0.0123718
XLOC_032799	3.65908	0.000247831	0.0123718
XLOC_046622	3.65908	0.000247831	0.0123718
XLOC_036144	2.66615	0.000248457	0.012391
XLOC_034680	2.65432	0.000249408	0.0124263
XLOC_001102	-3.06899	0.000254949	0.0126778
XLOC_045553	3.05502	0.000254949	0.0126778
XLOC_010943	2.78569	0.000255415	0.0126887
XLOC_030502	3.46791	0.00025588	0.0126995
XLOC_012429	3.10345	0.000257011	0.0127433
XLOC_025841	-3.17688	0.000258681	0.0127826
XLOC_008509	3.16297	0.000258681	0.0127826
XLOC_042743	3.16297	0.000258681	0.0127826
XLOC_051528	-3.3493	0.000259049	0.0127826
XLOC_024670	3.33549	0.000259049	0.0127826
XLOC_021913	3.23795	0.000259582	0.0127966
XLOC_043338	2.96467	0.000270961	0.0133447
XLOC_043293	2.55838	0.000273734	0.0134683
XLOC_028824	3.92143	0.000277936	0.0136359
XLOC_034451	3.92143	0.000277936	0.0136359
XLOC_042250	3.92143	0.000277936	0.0136359
XLOC_005830	-2.8322	0.000282841	0.0138633
XLOC_020684	-2.66595	0.000284192	0.0139162
XLOC_002962	6.33635	0.000290613	0.014043
XLOC_003805	6.33635	0.000290613	0.014043
XLOC_003807	6.33635	0.000290613	0.014043
XLOC_004813	6.33635	0.000290613	0.014043
XLOC_008591	6.33635	0.000290613	0.014043
XLOC_009267	6.33635	0.000290613	0.014043
XLOC_017020	6.33635	0.000290613	0.014043
XLOC_026745	6.33635	0.000290613	0.014043
XLOC_042258	6.33635	0.000290613	0.014043
XLOC_043497	6.33635	0.000290613	0.014043
XLOC_044084	6.33635	0.000290613	0.014043
XLOC_044659	6.33635	0.000290613	0.014043
XLOC_046668	6.33635	0.000290613	0.014043
XLOC_049878	6.33635	0.000290613	0.014043
XLOC_011347	3.62368	0.000291391	0.014045
XLOC_049667	3.62368	0.000291391	0.014045
XLOC_038422	3.21339	0.000291475	0.014045
XLOC_046459	3.30814	0.000294417	0.0141734
XLOC_017599	2.49916	0.000295479	0.0142112
XLOC_032953	2.53983	0.000303197	0.0145688
XLOC_014230	3.01718	0.000305681	0.0146477
XLOC_007355	4.43991	0.000305695	0.0146477
XLOC_016499	4.43991	0.000305695	0.0146477
XLOC_048380	2.69866	0.000313143	0.0149906
XLOC_048330	-2.61652	0.000315781	0.0151028
XLOC_003602	3.11806	0.000320045	0.0152748
XLOC_029476	3.11806	0.000320045	0.0152748
XLOC_000499	-2.7432	0.000320272	0.0152748
XLOC_042884	2.96188	0.000325979	0.0155326
XLOC_006884	3.18841	0.000327712	0.0155862
XLOC_043090	3.18841	0.000327712	0.0155862
XLOC_001162	-2.90405	0.000334812	0.0158955
XLOC_025138	-3.29407	0.000335144	0.0158955
XLOC_025768	-3.29407	0.000335144	0.0158955
XLOC_006367	3.87869	0.000336207	0.0159165
XLOC_022466	3.87869	0.000336207	0.0159165
XLOC_012737	3.40552	0.000341233	0.0161247
XLOC_024922	3.40552	0.000341233	0.0161247
XLOC_003331	3.58738	0.000343491	0.016157
XLOC_017163	3.58738	0.000343491	0.016157
XLOC_022465	3.58738	0.000343491	0.016157
XLOC_035419	3.58738	0.000343491	0.016157
XLOC_050582	3.58738	0.000343491	0.016157
XLOC_046719	3.04139	0.000345287	0.0162266
XLOC_019968	2.70951	0.000352467	0.0165489
XLOC_004584	3.09507	0.000356572	0.016711
XLOC_040687	3.09507	0.000356572	0.016711
XLOC_028388	2.49872	0.000360057	0.0168589
XLOC_024370	2.48489	0.00036272	0.0169572
XLOC_022693	2.55993	0.000362816	0.0169572
XLOC_011741	-2.46904	0.000365628	0.0170731
XLOC_028825	2.97832	0.000367677	0.0171531
XLOC_043996	2.61554	0.000369277	0.0172121
XLOC_026272	-2.91175	0.000373606	0.0173981
XLOC_013434	2.46024	0.000376998	0.0175402
XLOC_002956	4.38597	0.000385253	0.0177647
XLOC_014556	4.38597	0.000385253	0.0177647
XLOC_032075	4.38597	0.000385253	0.0177647
XLOC_040780	4.38597	0.000385253	0.0177647
XLOC_045330	4.38597	0.000385253	0.0177647
XLOC_046629	4.38597	0.000385253	0.0177647
XLOC_029766	2.92547	0.000387624	0.0177647
XLOC_043838	2.92547	0.000387624	0.0177647
XLOC_014807	-6.27029	0.000390825	0.0177647
XLOC_019748	-6.27029	0.000390825	0.0177647
XLOC_001598	6.26329	0.000390825	0.0177647
XLOC_001609	6.26329	0.000390825	0.0177647
XLOC_001944	6.26329	0.000390825	0.0177647
XLOC_007956	6.26329	0.000390825	0.0177647
XLOC_010450	6.26329	0.000390825	0.0177647
XLOC_010899	6.26329	0.000390825	0.0177647
XLOC_011196	6.26329	0.000390825	0.0177647
XLOC_011574	6.26329	0.000390825	0.0177647
XLOC_020507	6.26329	0.000390825	0.0177647
XLOC_021960	6.26329	0.000390825	0.0177647
XLOC_025529	6.26329	0.000390825	0.0177647
XLOC_032493	6.26329	0.000390825	0.0177647
XLOC_045616	6.26329	0.000390825	0.0177647
XLOC_046761	6.26329	0.000390825	0.0177647
XLOC_047953	6.26329	0.000390825	0.0177647
XLOC_049635	6.26329	0.000390825	0.0177647
XLOC_029469	-3.08561	0.000397715	0.0180619
XLOC_032269	2.95849	0.000403738	0.0183192
XLOC_018499	-3.56374	0.000405979	0.0183884
XLOC_014233	3.55015	0.000405979	0.0183884
XLOC_036767	-3.84797	0.000408153	0.0184543
XLOC_017147	3.83463	0.000408153	0.0184543
XLOC_027065	2.50264	0.000422592	0.0190903
XLOC_017775	2.45804	0.000428307	0.0193314
XLOC_015310	2.76614	0.000431514	0.0194591
XLOC_035639	2.51674	0.000434207	0.0195633
XLOC_003052	-2.61303	0.000436055	0.0196286
XLOC_003234	-3.23664	0.000436421	0.0196286
XLOC_028364	2.93838	0.000443706	0.0199222
XLOC_010881	3.04795	0.000444113	0.0199222
XLOC_051124	3.04795	0.000444113	0.0199222
XLOC_026438	2.77847	0.000449148	0.0201129
XLOC_045193	2.77847	0.000449148	0.0201129
XLOC_020096	2.43709	0.000458231	0.0205017
XLOC_045676	3.3403	0.000458791	0.0205089
XLOC_008161	2.42345	0.000460449	0.0205651
XLOC_035676	2.56958	0.000462804	0.0206523
XLOC_014616	-2.52148	0.000466672	0.0208068
XLOC_023793	2.50315	0.000467983	0.0208472
XLOC_028727	3.51193	0.000481147	0.0213964
XLOC_050575	3.51193	0.000481147	0.0213964
XLOC_025140	2.44763	0.000485571	0.0215745
XLOC_004880	4.32994	0.000488131	0.0215947
XLOC_023297	4.32994	0.000488131	0.0215947
XLOC_024507	4.32994	0.000488131	0.0215947
XLOC_047481	4.32994	0.000488131	0.0215947
XLOC_051968	4.32994	0.000488131	0.0215947
XLOC_013500	3.02381	0.000496502	0.0218889
XLOC_040880	-3.80253	0.000497338	0.0218889
XLOC_000243	3.78919	0.000497338	0.0218889
XLOC_004878	3.78919	0.000497338	0.0218889
XLOC_009090	3.78919	0.000497338	0.0218889
XLOC_030327	3.78919	0.000497338	0.0218889
XLOC_039422	-2.47278	0.000502789	0.0221098
XLOC_032954	2.65592	0.00050759	0.0223018
XLOC_047588	2.95426	0.000518737	0.0227721
XLOC_006832	-2.60796	0.000521342	0.0228669
XLOC_016668	-6.19333	0.000530405	0.0229677
XLOC_022392	-6.19333	0.000530405	0.0229677
XLOC_028279	-6.19333	0.000530405	0.0229677
XLOC_001948	6.18633	0.000530405	0.0229677
XLOC_014236	6.18633	0.000530405	0.0229677
XLOC_015188	6.18633	0.000530405	0.0229677
XLOC_021421	6.18633	0.000530405	0.0229677
XLOC_027291	6.18633	0.000530405	0.0229677
XLOC_031530	6.18633	0.000530405	0.0229677
XLOC_036101	6.18633	0.000530405	0.0229677
XLOC_042529	6.18633	0.000530405	0.0229677
XLOC_050273	6.18633	0.000530405	0.0229677
XLOC_051372	6.18633	0.000530405	0.0229677
XLOC_023156	-3.09779	0.000530803	0.0229677
XLOC_022458	3.08392	0.000530803	0.0229677
XLOC_039020	3.08392	0.000530803	0.0229677
XLOC_040116	2.60493	0.000533871	0.023081
XLOC_004588	-2.71598	0.000536365	0.0231693
XLOC_002753	-2.91127	0.000537282	0.0231894
XLOC_042055	-2.42836	0.000539486	0.023265
XLOC_009719	-2.77495	0.000544888	0.0234782
XLOC_025480	-2.86376	0.000552913	0.0237841
XLOC_040914	2.84977	0.000552913	0.0237841
XLOC_042650	-2.74778	0.000555023	0.0238548
XLOC_018791	2.4078	0.000559496	0.024027
XLOC_001789	-3.48626	0.000571838	0.0244383
XLOC_008014	3.47267	0.000571838	0.0244383
XLOC_012744	3.47267	0.000571838	0.0244383
XLOC_000900	2.68828	0.000572084	0.0244383
XLOC_032395	-3.17683	0.000572185	0.0244383
XLOC_042866	-3.17683	0.000572185	0.0244383
XLOC_015392	2.43315	0.000572409	0.0244383
XLOC_043830	-2.42192	0.000575881	0.0245661
XLOC_007993	2.52211	0.000582862	0.0248433
XLOC_043631	2.49641	0.000583465	0.0248483
XLOC_024733	3.05657	0.000600932	0.025571
XLOC_032729	-3.75561	0.000608346	0.0257796
XLOC_001872	3.74227	0.000608346	0.0257796
XLOC_003984	3.74227	0.000608346	0.0257796
XLOC_004820	3.74227	0.000608346	0.0257796
XLOC_025854	3.74227	0.000608346	0.0257796
XLOC_010601	-2.4509	0.000615441	0.0260588
XLOC_023177	-4.28433	0.000621965	0.0260646
XLOC_028281	-4.28433	0.000621965	0.0260646
XLOC_039140	-4.28433	0.000621965	0.0260646
XLOC_004016	4.27164	0.000621965	0.0260646
XLOC_004093	4.27164	0.000621965	0.0260646
XLOC_006907	4.27164	0.000621965	0.0260646
XLOC_030328	4.27164	0.000621965	0.0260646
XLOC_040127	4.27164	0.000621965	0.0260646
XLOC_047575	4.27164	0.000621965	0.0260646
XLOC_003403	3.272	0.000622182	0.0260646
XLOC_025711	3.272	0.000622182	0.0260646
XLOC_042463	3.272	0.000622182	0.0260646
XLOC_043302	3.272	0.000622182	0.0260646
XLOC_010996	2.97427	0.000622782	0.0260685
XLOC_017601	2.72859	0.000633856	0.0265104
XLOC_037613	2.42401	0.000638308	0.0266748
XLOC_019108	2.41251	0.000663658	0.0277116
XLOC_012174	2.58638	0.000669108	0.0279165
XLOC_014129	3.02869	0.00068133	0.0282767
XLOC_004806	3.43232	0.000681598	0.0282767
XLOC_009921	3.43232	0.000681598	0.0282767
XLOC_010718	3.43232	0.000681598	0.0282767
XLOC_029416	3.43232	0.000681598	0.0282767
XLOC_047868	3.43232	0.000681598	0.0282767
XLOC_052019	3.43232	0.000681598	0.0282767
XLOC_016619	-2.70161	0.000688803	0.0285525
XLOC_008010	2.64656	0.000695806	0.0288195
XLOC_000518	-2.34406	0.000696477	0.028824
XLOC_044707	2.57509	0.000705656	0.0291804
XLOC_038073	2.46453	0.000713459	0.0293997
XLOC_006037	-6.11202	0.000726851	0.0293997
XLOC_010094	-6.11202	0.000726851	0.0293997
XLOC_014902	-6.11202	0.000726851	0.0293997
XLOC_034190	-6.11202	0.000726851	0.0293997
XLOC_001037	6.10503	0.000726851	0.0293997
XLOC_003051	6.10503	0.000726851	0.0293997
XLOC_003801	6.10503	0.000726851	0.0293997
XLOC_003947	6.10503	0.000726851	0.0293997
XLOC_006487	6.10503	0.000726851	0.0293997
XLOC_011800	6.10503	0.000726851	0.0293997
XLOC_011837	6.10503	0.000726851	0.0293997
XLOC_015669	6.10503	0.000726851	0.0293997
XLOC_016139	6.10503	0.000726851	0.0293997
XLOC_018213	6.10503	0.000726851	0.0293997
XLOC_018450	6.10503	0.000726851	0.0293997
XLOC_018976	6.10503	0.000726851	0.0293997
XLOC_020636	6.10503	0.000726851	0.0293997
XLOC_029074	6.10503	0.000726851	0.0293997
XLOC_033294	6.10503	0.000726851	0.0293997
XLOC_034925	6.10503	0.000726851	0.0293997
XLOC_035919	6.10503	0.000726851	0.0293997
XLOC_040547	6.10503	0.000726851	0.0293997
XLOC_043772	6.10503	0.000726851	0.0293997
XLOC_047282	6.10503	0.000726851	0.0293997
XLOC_050761	6.10503	0.000726851	0.0293997
XLOC_030555	3.23659	0.000727001	0.0293997
XLOC_046735	3.23659	0.000727001	0.0293997
XLOC_036896	2.40905	0.000727862	0.0294114
XLOC_006010	-2.43219	0.000731408	0.0295314
XLOC_030541	2.75381	0.000732513	0.0295528
XLOC_014618	-2.558	0.000743891	0.0299851
XLOC_041458	2.5637	0.000744398	0.0299851
XLOC_003467	3.69377	0.000747106	0.03
XLOC_025470	3.69377	0.000747106	0.03
XLOC_030800	3.69377	0.000747106	0.03
XLOC_043171	3.69377	0.000747106	0.03
XLOC_026442	2.3682	0.000765707	0.0307229
XLOC_042033	-3.01413	0.000773646	0.030993
XLOC_008829	3.00026	0.000773646	0.030993
XLOC_039151	-2.55645	0.000783692	0.0313709
XLOC_052252	-2.93688	0.000785052	0.0313764
XLOC_033932	2.92297	0.000785052	0.0313764
XLOC_013966	-4.22358	0.000797167	0.0316879
XLOC_016206	-4.22358	0.000797167	0.0316879
XLOC_040526	-4.22358	0.000797167	0.0316879
XLOC_042870	-4.22358	0.000797167	0.0316879
XLOC_043149	-4.22358	0.000797167	0.0316879
XLOC_046292	-4.22358	0.000797167	0.0316879
XLOC_050539	-4.22358	0.000797167	0.0316879
XLOC_024371	2.76988	0.000798427	0.0317134
XLOC_040361	2.70471	0.000799221	0.0317204
XLOC_000676	-3.40439	0.000814859	0.0322911
XLOC_011937	-3.40439	0.000814859	0.0322911
XLOC_041345	2.33559	0.000826976	0.032746
XLOC_051926	2.55095	0.000832756	0.0329494
XLOC_048283	-2.35782	0.000838711	0.0331595
XLOC_009751	3.2003	0.000851461	0.0336376
XLOC_005985	2.62066	0.000853944	0.0337097
XLOC_033904	2.63987	0.000858637	0.033869
XLOC_039394	2.68662	0.000868155	0.0342181
XLOC_031273	-2.32901	0.000869574	0.0342477
XLOC_021347	-2.76318	0.000877005	0.0345139
XLOC_022555	2.97126	0.000879821	0.0345982
XLOC_024661	2.78919	0.000880555	0.0346005
XLOC_034709	-2.91052	0.000883102	0.0346741
XLOC_040564	2.57444	0.000900996	0.0353496
XLOC_004934	-3.65692	0.000921321	0.0359547
XLOC_017791	-3.65692	0.000921321	0.0359547
XLOC_020134	3.64359	0.000921321	0.0359547
XLOC_026259	3.64359	0.000921321	0.0359547
XLOC_028764	3.64359	0.000921321	0.0359547
XLOC_044433	3.64359	0.000921321	0.0359547
XLOC_044485	3.64359	0.000921321	0.0359547
XLOC_021031	2.48997	0.000956872	0.0373136
XLOC_025136	2.72821	0.000964113	0.0375675
XLOC_007488	2.76656	0.000974726	0.0379234
XLOC_020003	2.76656	0.000974726	0.0379234
XLOC_007019	3.34805	0.000977184	0.0379903
XLOC_001770	-2.88368	0.000994699	0.0382287
XLOC_006297	2.86978	0.000994699	0.0382287
XLOC_029845	2.86978	0.000994699	0.0382287
XLOC_012755	-2.95553	0.00100214	0.0382287
XLOC_000603	-6.02586	0.00100641	0.0382287
XLOC_000760	-6.02586	0.00100641	0.0382287
XLOC_031380	-6.02586	0.00100641	0.0382287
XLOC_036434	-6.02586	0.00100641	0.0382287
XLOC_041354	-6.02586	0.00100641	0.0382287
XLOC_044214	-6.02586	0.00100641	0.0382287
XLOC_052250	-6.02586	0.00100641	0.0382287
XLOC_002637	6.01888	0.00100641	0.0382287
XLOC_003609	6.01888	0.00100641	0.0382287
XLOC_005023	6.01888	0.00100641	0.0382287
XLOC_005788	6.01888	0.00100641	0.0382287
XLOC_007912	6.01888	0.00100641	0.0382287
XLOC_009460	6.01888	0.00100641	0.0382287
XLOC_011494	6.01888	0.00100641	0.0382287
XLOC_012070	6.01888	0.00100641	0.0382287
XLOC_014426	6.01888	0.00100641	0.0382287
XLOC_019272	6.01888	0.00100641	0.0382287
XLOC_022303	6.01888	0.00100641	0.0382287
XLOC_025945	6.01888	0.00100641	0.0382287
XLOC_025971	6.01888	0.00100641	0.0382287
XLOC_029075	6.01888	0.00100641	0.0382287
XLOC_040917	6.01888	0.00100641	0.0382287
XLOC_046628	6.01888	0.00100641	0.0382287
XLOC_046660	6.01888	0.00100641	0.0382287
XLOC_047669	6.01888	0.00100641	0.0382287
XLOC_049892	6.01888	0.00100641	0.0382287
XLOC_051735	6.01888	0.00100641	0.0382287
XLOC_013347	-2.64104	0.00101111	0.038379
XLOC_013980	-4.16015	0.00102803	0.0388487
XLOC_036623	-4.16015	0.00102803	0.0388487
XLOC_002444	4.14746	0.00102803	0.0388487
XLOC_024133	4.14746	0.00102803	0.0388487
XLOC_034337	4.14746	0.00102803	0.0388487
XLOC_036856	4.14746	0.00102803	0.0388487
XLOC_050093	-2.32142	0.00104765	0.0395609
XLOC_014278	-2.24416	0.00106246	0.0400905
XLOC_002083	2.32354	0.00106371	0.0401085
XLOC_021873	2.41615	0.00106694	0.0402005
XLOC_028142	2.52082	0.00107702	0.0405508
XLOC_038725	-2.28543	0.00110688	0.0416443
XLOC_018250	2.54425	0.00111463	0.0418439
XLOC_022972	2.54425	0.00111463	0.0418439
XLOC_045125	2.54425	0.00111463	0.0418439
XLOC_019482	2.84242	0.0011219	0.0420859
XLOC_007892	-3.60493	0.00114105	0.0423924
XLOC_001032	3.59159	0.00114105	0.0423924
XLOC_004301	3.59159	0.00114105	0.0423924
XLOC_013712	3.59159	0.00114105	0.0423924
XLOC_014094	3.59159	0.00114105	0.0423924
XLOC_022831	3.59159	0.00114105	0.0423924
XLOC_032154	3.59159	0.00114105	0.0423924
XLOC_033293	3.59159	0.00114105	0.0423924
XLOC_036452	3.59159	0.00114105	0.0423924
XLOC_047280	3.59159	0.00114105	0.0423924
XLOC_047587	3.59159	0.00114105	0.0423924
XLOC_048489	3.59159	0.00114105	0.0423924
XLOC_030639	2.65596	0.00114127	0.0423924
XLOC_035735	-2.26209	0.00114163	0.0423924
XLOC_039539	2.30598	0.00116276	0.0430387
XLOC_042639	-3.01546	0.00116281	0.0430387
XLOC_047632	-3.01546	0.00116281	0.0430387
XLOC_003398	3.00166	0.00116281	0.0430387
XLOC_025408	-2.27618	0.00116323	0.0430387
XLOC_009072	-2.26096	0.0011729	0.0431543
XLOC_020452	-2.49056	0.00117369	0.0431543
XLOC_001721	3.304	0.00117558	0.0431543
XLOC_043091	3.304	0.00117558	0.0431543
XLOC_044429	3.304	0.00117558	0.0431543
XLOC_045505	3.304	0.00117558	0.0431543
XLOC_046636	3.304	0.00117558	0.0431543
XLOC_001015	-3.13857	0.00117645	0.0431543
XLOC_011127	3.12485	0.00117645	0.0431543
XLOC_011128	3.12485	0.00117645	0.0431543
XLOC_036002	3.12485	0.00117645	0.0431543
XLOC_036453	3.12485	0.00117645	0.0431543
XLOC_047722	2.37266	0.00118863	0.0435701
XLOC_037242	-2.62592	0.00121658	0.0445204
XLOC_031646	2.6119	0.00121658	0.0445204
XLOC_040885	-2.37729	0.00121716	0.0445204
XLOC_041437	2.27365	0.00122244	0.0446818
XLOC_022400	-2.38014	0.00125196	0.0457196
XLOC_035817	2.5567	0.00125261	0.0457196
XLOC_037703	2.81455	0.00126708	0.0462148
XLOC_029406	-2.58743	0.00128706	0.0468898
XLOC_030607	2.66336	0.00128742	0.0468898
XLOC_020676	2.88059	0.00130646	0.0475498
XLOC_030073	-4.0938	0.00133434	0.0481206
XLOC_034130	-4.0938	0.00133434	0.0481206
XLOC_040594	-4.0938	0.00133434	0.0481206
XLOC_042664	-4.0938	0.00133434	0.0481206
XLOC_047365	-4.0938	0.00133434	0.0481206
XLOC_018188	4.08112	0.00133434	0.0481206
XLOC_020012	4.08112	0.00133434	0.0481206
XLOC_024933	4.08112	0.00133434	0.0481206
XLOC_026164	4.08112	0.00133434	0.0481206
XLOC_029810	4.08112	0.00133434	0.0481206
XLOC_032492	4.08112	0.00133434	0.0481206
XLOC_045768	4.08112	0.00133434	0.0481206
XLOC_048336	4.08112	0.00133434	0.0481206
XLOC_005892	-2.30488	0.00136724	0.0492725
XLOC_035920	2.73654	0.00137813	0.0495924
XLOC_034052	-3.09931	0.00138806	0.0495924
XLOC_010208	3.08559	0.00138806	0.0495924
XLOC_043412	3.08559	0.00138806	0.0495924
XLOC_003395	-5.93423	0.00140897	0.0495924
XLOC_009410	-5.93423	0.00140897	0.0495924
XLOC_011936	-5.93423	0.00140897	0.0495924
XLOC_012556	-5.93423	0.00140897	0.0495924
XLOC_014796	-5.93423	0.00140897	0.0495924
XLOC_016404	-5.93423	0.00140897	0.0495924
XLOC_027509	-5.93423	0.00140897	0.0495924
XLOC_032730	-5.93423	0.00140897	0.0495924
XLOC_044083	-5.93423	0.00140897	0.0495924
XLOC_001511	5.92725	0.00140897	0.0495924
XLOC_001610	5.92725	0.00140897	0.0495924
XLOC_001945	5.92725	0.00140897	0.0495924
XLOC_003806	5.92725	0.00140897	0.0495924
XLOC_012428	5.92725	0.00140897	0.0495924
XLOC_012641	5.92725	0.00140897	0.0495924
XLOC_014211	5.92725	0.00140897	0.0495924
XLOC_016495	5.92725	0.00140897	0.0495924
XLOC_017432	5.92725	0.00140897	0.0495924
XLOC_018130	5.92725	0.00140897	0.0495924
XLOC_020417	5.92725	0.00140897	0.0495924
XLOC_020808	5.92725	0.00140897	0.0495924
XLOC_025530	5.92725	0.00140897	0.0495924
XLOC_027380	5.92725	0.00140897	0.0495924
XLOC_030883	5.92725	0.00140897	0.0495924
XLOC_035000	5.92725	0.00140897	0.0495924
XLOC_035059	5.92725	0.00140897	0.0495924
XLOC_036081	5.92725	0.00140897	0.0495924
XLOC_042399	5.92725	0.00140897	0.0495924
XLOC_043284	5.92725	0.00140897	0.0495924
XLOC_044034	5.92725	0.00140897	0.0495924
XLOC_034868	-3.27214	0.00141891	0.0497815
XLOC_043871	-3.55099	0.0014195	0.0497815
XLOC_022009	3.53766	0.0014195	0.0497815
XLOC_028944	3.53766	0.0014195	0.0497815
XLOC_051072	3.53766	0.0014195	0.0497815
XLOC_041588	2.64108	0.00142017	0.0497815

## Sheet: Table S5
				Table S5. Consensus DEGs identified with all three methods
Gene ID	XLOC Gene Locus	qRT-PCR Validation	P value (qRT-PCR)	FPKM in Red Skin	FPKM in white Skin	Fold Change	Expression level in Red skin compared to white skin	Zebrafish orthologs	Zebrafish Gene Symbol	Zebrafish Gene Description
XLOC_041967	LG38:6550998-6597423 -	down-regulated	6.31522e-06	10.0395	206.668	20.5855	down-regulated	ENSDARG00000001431	actn3b	actinin alpha 3b [Source:ZFIN;Acc:ZDB-GENE-030131-2040]
XLOC_044558	LG41:4393688-4394591	down-regulated	6.69041e-06	20.5428	614.648	29.9204	down-regulated	ENSDARG00000002204	hspb11	heat shock protein, alpha-crystallin-related, b11 [Source:ZFIN;Acc:ZDB-GENE-030131-5148]
XLOC_010707	000001449:92414-104617 +	down-regulated	5.12408e-07	4.56712	108.798	23.822	down-regulated	ENSDARG00000003797	asb2a.1	ankyrin repeat and SOCS box-containing 2a, tandem dup-regulatedlicate 1 [Source:ZFIN;Acc:ZDB-GENE-030131-5355]
XLOC_020562	000028893:266653-270513 -	down-regulated	2.66978e-06	14.7327	400.227	27.1659	down-regulated	ENSDARG00000005161	gpib	Glucose phosphate isomerase b [Source:ZFIN;Acc:ZDB-GENE-020513-3]
XLOC_044449	LG41:7115899-7138966 -	down-regulated	0.01392	1.40879	33.71	23.9283	down-regulated	ENSDARG00000008880	usp28	ubiquitin specific peptidase 28 [Source:ZFIN;Acc:ZDB-GENE-041008-142]
XLOC_048918	LG5:4275797-4283995 -	down-regulated	1.87868e-06	7.48925	123.33	16.4676	down-regulated	ENSDARG00000016875	gys1	glycogen synthase 1 (muscle) [Source:ZFIN;Acc:ZDB-GENE-040426-1243]
XLOC_040360	LG35:11244338-11249421	down-regulated	0.000116873	1.64555	29.8237	18.1238	down-regulated	ENSDARG00000017246	prx	periaxin [Source:ZFIN;Acc:ZDB-GENE-030131-5790]
XLOC_048485	LG49:7384092-7391129 -	down-regulated	0.000371713	0.893683	55.4498	62.0464	down-regulated	ENSDARG00000018566	flnca	filamin C, gamma a (actin binding protein 280) [Source:ZFIN;Acc:ZDB-GENE-070503-1]
XLOC_032972	LG24:7119194-7190594 -	down-regulated	3.39869e-08	14.4728	400.398	27.6656	down-regulated	ENSDARG00000019202	ldb3b	LIM domain binding 3b [Source:ZFIN;Acc:ZDB-GENE-030131-6032]
XLOC_005340	000000680:121152-137541 +	down-regulated	6.87835e-06	6.34687	134.081	21.1255	down-regulated	ENSDARG00000020594	txlnba	taxilin beta a [Source:ZFIN;Acc:ZDB-GENE-030131-322]
XLOC_012134	000001845:403536-420578 -	down-regulated	8.24329e-06	3.92733	83.4858	21.2576	down-regulated	ENSDARG00000020594	txlnba	taxilin beta a [Source:ZFIN;Acc:ZDB-GENE-030131-322]
XLOC_027731	LG14:14014124-14025592 +	down-regulated	2.5537e-06	53.4652	622.202	11.6375	down-regulated	ENSDARG00000029995	tnni2b.2	troponin I, skeletal, fast 2b, tandem dup-regulatedlicate 2 [Source:ZFIN;Acc:ZDB-GENE-040801-9]
XLOC_029054	LG17:6162215-6181183 +	down-regulated	2.94198e-08	14.0194	388.434	27.7069	down-regulated	ENSDARG00000032630	neb	nebulin [Source:ZFIN;Acc:ZDB-GENE-041111-216]
XLOC_037504	LG31:18850197-18850721	down-regulated	4.55541e-08	34.2918	749.299	21.8507	down-regulated	ENSDARG00000034470	aldoab	aldolase a, fructose-bisphosphate, b [Source:ZFIN;Acc:ZDB-GENE-040426-2299]
XLOC_012413	000001926:232986-252489 +	down-regulated	1.40872e-05	3.63902	75.2807	20.6871	down-regulated	ENSDARG00000038826	jph1b	junctophilin 1b [Source:ZFIN;Acc:ZDB-GENE-060616-389]
XLOC_034449	LG28:8668719-8674985 +	down-regulated	7.49057e-07	4.14295	128.548	31.0281	down-regulated	ENSDARG00000039066	klhl31	kelch-like 31 (Drosophila) [Source:ZFIN;Acc:ZDB-GENE-030131-2052]
XLOC_043658	LG40:16258843-16271701 +	down-regulated	1.11613e-06	8.33143	157.46	18.8995	down-regulated	ENSDARG00000041779	trdn	triadin [Source:ZFIN;Acc:ZDB-GENE-041014-193]
XLOC_043281	LG4:1650793-1654266 -	down-regulated	3.18815e-07	26.6785	6894.54	258.431	down-regulated	ENSDARG00000042245	myl3	myosin, light chain 3, alkali; ventricular, skeletal, slow [Source:HGNC Symbol;Acc:HGNC:7584]
XLOC_049850	LG6:15779375-15781607 +	down-regulated	9.95537e-08	37.139	559.092	15.054	down-regulated	ENSDARG00000054588	cox6a2	cytochrome c oxidase subunit VIa polypeptide 2 [Source:ZFIN;Acc:ZDB-GENE-040912-129]
XLOC_020085	000028873:677227-684851 -	down-regulated	5.81241e-05	5.98902	186.767	31.1849	down-regulated	ENSDARG00000055518	pygma	phosphorylase, glycogen (muscle) A [Source:ZFIN;Acc:ZDB-GENE-050522-482]
XLOC_047772	LG48:1262833-1263476 -	down-regulated	0.000577298	33.3331	624.885	18.7467	down-regulated	ENSDARG00000055518	pygma	phosphorylase, glycogen (muscle) A [Source:ZFIN;Acc:ZDB-GENE-050522-482]
XLOC_039918	LG35:13981777-13985513 +	down-regulated	8.61293e-08	15.5649	402.707	25.8728	down-regulated	ENSDARG00000058656	desma	desmin a [Source:ZFIN;Acc:ZDB-GENE-980526-221]
XLOC_043184	LG4:2631613-2638246 +	down-regulated	0.000996534	4.14454	90.5058	21.8374	down-regulated	ENSDARG00000061249	myom1a	myomesin 1a (skelemin) [Source:ZFIN;Acc:ZDB-GENE-030131-2856]
XLOC_007687	000000986:15949-23648 +	down-regulated	7.89877e-06	2.07795	60.1241	28.9343	down-regulated	ENSDARG00000062839	CABZ01065679.1	Uncharacterized protein [Source:UniProtKB/TrEMBL;Acc:E7FGA3]
XLOC_043191	LG4:3803602-3807588 +	down-regulated	1.65644e-07	12.5906	425.347	33.7829	down-regulated	ENSDARG00000069615	ckmt2a	creatine kinase, mitochondrial 2a (sarcomeric) [Source:ZFIN;Acc:ZDB-GENE-030131-5717]
XLOC_038671	LG33:697768-759889 -	down-regulated	2.95116e-08	21.8357	305.644	13.9974	down-regulated	ENSDARG00000076241	txlnbb	taxilin beta b [Source:ZFIN;Acc:ZDB-GENE-070424-77]
XLOC_006362	000000791:163899-171460 -	down-regulated	7.31025e-05	3.40257	132.683	38.9949	down-regulated	ENSDARG00000076348	mylk3	myosin light chain kinase 3 [Source:ZFIN;Acc:ZDB-GENE-030131-3497]
XLOC_049820	LG6:12161432-12177264 +	down-regulated	1.56247e-05	1.96931	39.0417	19.8251	down-regulated	ENSDARG00000076411	ptrfa	polymerase I and transcript release factor a [Source:ZFIN;Acc:ZDB-GENE-091204-151]
XLOC_034539	LG28:17633225-17643304 +	down-regulated	8.82112e-06	11.5425	246.6	21.3645	down-regulated	ENSDARG00000076927	dusp27	dual specificity phosphatase 27 (putative) [Source:HGNC Symbol;Acc:HGNC:25034]
XLOC_013421	000002233:185892-190790 +	down-regulated	5.87775e-05	5.8367	108.267	18.5494	down-regulated	ENSDARG00000077301	mlf1	myeloid leukemia factor 1 [Source:ZFIN;Acc:ZDB-GENE-080917-7]
XLOC_036958	LG31:20237239-20253374 +	down-regulated	1.32815e-05	1.27971	29.864	23.3365	down-regulated	ENSDARG00000088881	si:dkeyp-69b9.3	si:dkeyp-69b9.3 [Source:ZFIN;Acc:ZDB-GENE-100922-275]
XLOC_037669	LG32:8266215-8269190 +	down-regulated	0.000883723	6.2735	103.81	16.5474	down-regulated	ENSDARG00000091209	ucp3	uncoup-regulatedling protein 3 [Source:ZFIN;Acc:ZDB-GENE-040426-1317]
XLOC_047593	LG48:6647916-6652088 +	down-regulated	0.00048816	7.999	102.499	12.814	down-regulated	ENSDARG00000097256	si:ch211-270g19.5	si:ch211-270g19.5 [Source:ZFIN;Acc:ZDB-GENE-131121-121]
XLOC_002126	000000268:1525852-1533543 +	down-regulated	0.000409332	5.52691	72.5692	13.1302	down-regulated	ENSDARG00000045051	slc16a3	solute carrier family 16 (monocarboxylic acid transporters), member 3 [Source:ZFIN;Acc:ZDB-GENE-030131-5487]
XLOC_003593	000000420:108439-114520 +	down-regulated	7.88147e-05	7.70186	104.671	13.5904	down-regulated	ENSDARG00000070956	tecra	trans-2,3-enoyl-CoA reductase a [Source:ZFIN;Acc:ZDB-GENE-090930-1]
XLOC_013877	000002357:211222-212083 -	down-regulated	1.80001e-09	65.9305	1373.77	20.8366	down-regulated	ENSDARG00000057571	pgam2	phosphoglycerate mutase 2 (muscle) [Source:ZFIN;Acc:ZDB-GENE-040116-6]
XLOC_015357	000003599:32277-33224 -	down-regulated	8.94973e-06	21.7453	453.425	20.8516	down-regulated	ENSDARG00000035437	myh13 (3 of 11)	myosin, heavy chain 13, skeletal muscle [Source:HGNC Symbol;Acc:HGNC:7571]
XLOC_015449	000003845:22592-25090:+	down-regulated	2.40173e-07	12.8524	180.519	14.0455	down-regulated	ENSDARG00000038658	murc (1 of 2)	muscle-related coiled-coil protein
XLOC_018534	000022378:57822-66688 +	down-regulated	0.000227267	1.685	31.9326	18.9511	down-regulated	ENSDARG00000087802	CABZ01080590.	Uncharacterized protein [Source:UniProtKB/TrEMBL;Acc:E7FGA9]
XLOC_047486	LG47:14557922-14560459	down-regulated	1.88878e-05	4.68297	59.9623	12.8043	down-regulated	ENSDARG00000022101	obscn (1 of 2)	obscurin, cytoskeletal calmodulin and titin-interacting RhoGEF
XLOC_018681	000028810:86281-86671	down-regulated	6.95474e-08	85.4064	2454.87	28.7434	down-regulated	ENSDARG00000057571	pgam2	phosphoglycerate mutase 2 (muscle) [Source:ZFIN;Acc:ZDB-GENE-040116-6]
XLOC_030124	LG19:78997-97913 +	not regulated	0.128419	13.3859	406.88	30.3962	down-regulated	ENSDARG00000068385	tpm2	tropomyosin 2 (beta) [Source:ZFIN;Acc:ZDB-GENE-040625-114]
XLOC_017077	000008920:37164-41600 -	up-regulated	0.0143627	282.169	4.39804	64.1579	up-regulated	ENSDARG00000020133	jdp2	Jun dimerization protein 2 [Source:ZFIN;Acc:ZDB-GENE-040718-197]
XLOC_012308	000001908:266546-270069 -	up-regulated	0.0191101	188.503	12.2427	15.3972	up-regulated	ENSDARG00000079922	klf4a	Krup-regulatedpel-like factor 4a [Source:ZFIN;Acc:ZDB-GENE-111014-1]
XLOC_014119	000002417:29927-32205	up-regulated	0.00063568	369.336	11.9794	30.8309	up-regulated	ENSDARG00000088371	junbb	jun B proto-oncogene b [Source:ZFIN;Acc:ZDB-GENE-040426-2666]
XLOC_012213	000001862:276115-277351:+	up-regulated	0.000926012	166.316	10.1303	16.4177	up-regulated
XLOC_023992	000029065:1119192-1121333 +	not regulated	0.118462	184.871	2.90786	63.5763	up-regulated	ENSDARG00000002509	zgc:153911	zgc:153911 [Source:ZFIN;Acc:ZDB-GENE-061013-174]
XLOC_017474	000010296:22002-23647:+	not regulated	0.146309	391.57	11.9866	32.6673	up-regulated	ENSDARG00000020298	btg2	B-cell translocation gene 2 [Source:ZFIN;Acc:ZDB-GENE-000210-15]
XLOC_022372	000028982:11437-13498 -	up-regulated	0.00094411	268.445	12.2977	21.8289	up-regulated	ENSDARG00000020298	btg2	B-cell translocation gene 2 [Source:ZFIN;Acc:ZDB-GENE-000210-15]
XLOC_017074	000008920:52549-54963 +	up-regulated	0.0223337	671.323	2.74488	244.573	up-regulated	ENSDARG00000031683	fos	v-fos FBJ murine osteosarcoma viral oncogene homolog [Source:ZFIN;Acc:ZDB-GENE-031222-4]
XLOC_049242	LG5:8508120-8509560:-	not regulated	0.310999	280.327	14.3933	19.4762	up-regulated	ENSDARG00000086881	ier2	immediate early response 2 [Source:HGNC Symbol;Acc:HGNC:28871]
XLOC_009384	000001151:338477-339728:+	opposite pattern	0.00176963	168.137	14.3998	11.6763	up-regulated	ENSDARG00000086881	ier2	immediate early response 2

## Sheet: Table S6
						Table S6. The expression profiling of eight key genes in the melanin synthesis and the pteridine synthesis pathways with RT-qPCR and RNA-seq analysis
Pathway	XLOC_ID	Locus	FPKM in Red Skin	FPKM in White Skin	DEseq qvalue	edgeR FDR pvalue	Cuffdiff q value	qRT-PCR Validation	qRT-PCR P-value	Zebrafish ortholog	Zebrafish Gene Symbol	Zebrafish Gene Description
Pteridine Synthesis Pathway	XLOC_038430	LG33:1226551-1229080 +	29.5807	160.672	1	1	0.996141	not regulated	0.262	ENSDARG00000012187	gchfr	GTP cyclohydrolase I feedback regulator
	XLOC_038969	LG33:4104832-4187971	1.88295	0.935968	NA	NA	1	up-regulated	0.0039	ENSDARG00000070453	gch1	the rate-limiting enzyme of the pteridine synthesis pathway
	XLOC_031189	LG20:11874963-11881106 +	23.4627	21.066	NA	NA	1	not regulated	1	ENSDARG00000042071	pam	regulate H4biopterin and sepiapterin synthesis
	XLOC_045499	LG43:14060148-14063230 -	2.68125	4.83947	1	1	0.996141	not regulated	0.262	ENSDARG00000004406	spra	participate in catalyzing the pteridine synthesis
	XLOC_002733	000000330:1027203-1031009 +	157.871	125.946	1	1	0.996141	not regulated	0.27	ENSDARG00000055240	xdh	the pteridine synthesis enzymes
Melanin Synthesis Pathway	XLOC_051515	LG9:9772749-9795590 +	2.84714	0	0.00162975	4.95987e-05	0.0741355	up-regulated	0.0001	ENSDARG00000020237	mc1r	activate cyclic AMP, then contribute to tyrosinase gene expression
	XLOC_004320	000000529:126272-140955 +	33.9912	25.3688	1	1	0.996141	not regulated	0.059	ENSDARG00000031782	aim1a	encode for transporter proteins residing in the melanosomal membrane and being essential for melanin synthesis
	XLOC_034531	LG28:16335181-16351571 +	29.5226	33.0481	NA	NA	1	not regulated	0.337	ENSDARG00000033551	fbxw4	ligand gene in melanin synthesis pathway

## Sheet: Table S7
Table S7. Enriched GO terms of DEGs
Enriched GO terms in white skin
GO term	description	ratio_in_study	ratio_in_pop	p_uncorrected	p_bonferroni	p_holm	p_sidak	Categories
GO:0030018	Z disc	9/39	357/50294	7.27e-12	5.81e-09	5.81e-09	5.66e-09	Cellular Component
GO:0044449	contractile fiber part	14/39	577/50294	1.72e-11	1.38e-08	1.38e-08	1.34e-08	Cellular Component
GO:0008307	structural constituent of muscle	4/39	81/50294	4.92e-07	0.000393	0.000392	0.000383	Molecular Function.
GO:0008092	cytoskeletal protein binding	11/39	2352/50294	1.14e-06	0.000908	0.000905	0.000885	Molecular Function
GO:0031432	titin binding	3/39	32/50294	2.1e-06	0.00168	0.00167	0.00164	Molecular Function
GO:0045214	sarcomere organization	4/39	118/50294	2.22e-06	0.00178	0.00176	0.00173	Biological Process
GO:0003779	actin binding	8/39	1328/50294	6.87e-06	0.00549	0.00545	0.00535	Molecular Function
GO:0008184	glycogen phosphorylase activity	2/39	10/50294	2.63e-05	0.021	0.0208	0.0205	Molecular Function
GO:0031430	M band	3/39	80/50294	3.4e-05	0.0272	0.0269	0.0265	Cellular Component
GO:0055002	striated muscle cell development	4/39	237/50294	0.0000347	0.0278	0.0274	0.0271	Biological Process
GO:0005737	cytoplasm	23/39	13852/50294	4.12e-05	0.0329	0.0325	0.0321	Cellular Component
GO:0030506	ankyrin binding	3/39	86/50294	4.22e-05	0.0337	0.0332	0.0329	Molecular Function
GO:0007517	muscle organ development	4/39	254/50294	4.55e-05	0.0363	0.0358	0.0354	Biological Process
GO:0004645	phosphorylase activity	2/39	14/50294	5.3e-05	0.0424	0.0417	0.0413	Molecular Function
GO:0055001	muscle cell development	4/39	271/50294	5.85e-05	0.0467	0.0459	0.0455	biological_process
GO:0061061	muscle structure development	4/39	271/50294	5.85e-05	0.0467	0.0459	0.0455	Biological Process
Enriched GO terms in red skin
GO term	description	ratio_in_study	ratio_in_pop	p_uncorrected	p_bonferroni	p_holm	p_sidak	Categories
GO:0070121	Kupffer's vesicle development	2/10	67/50294	7.81e-05	0.04	0.04	0.039	Biological Process
* ratio_in_study: the proportion of genes mapped into this term to all DEGs in white skin (or red skin). ratio_in_pop: the proportion of genes mapped into this term to all genes in common carp. P_bonferroni: P value corrected with the Bonferroni method; P_holm: P value corrected with the Holm procedure; P_sidak: P value corrected with the Šidák method.
